# Supplementary material for: Small-molecule inhibition of Lats kinases may promote Yap-dependent proliferation in postmitotic mammalian tissues
Source: Nat Commun. 2021 May 25;12:3100. doi: 10.1038/s41467-021-23395-3 (PMC8149661; doi:10.1038/s41467-021-23395-3)
Supplement: Supplementary file 4 — Supplementary Data 1 [file 41467_2021_23395_MOESM4_ESM.xlsx]

## Sheet: DESeq_DMSO_TRULI_5d_protein_FDR
Supplemental Data 1. Protein coding genes differentially expressed in P21 supporting cells after 5 d of TRULI treatment compared to control. Related to Figure 4.
Ensembl ID	Official gene symbol	log2FoldChange TRULI vs DMSO	p-value
ENSMUSG00000062991	Nrg1	8.77447	2.49e-12
ENSMUSG00000024691	Fam111a	7.55777	2.87e-08
ENSMUSG00000025329	Padi1	7.45305	2.68e-08
ENSMUSG00000029414	Kntc1	7.2457	4e-08
ENSMUSG00000046179	E2f8	7.12751	1.02e-06
ENSMUSG00000050107	Haspin	6.85052	2.6e-06
ENSMUSG00000037474	Dtl	6.73731	1.95e-14
ENSMUSG00000024989	Cep55	6.48023	2.17e-05
ENSMUSG00000031004	Mki67	6.42173	7.13e-10
ENSMUSG00000028763	Hspg2	6.31566	2.03e-05
ENSMUSG00000039070	Cpa4	6.28718	7.03e-05
ENSMUSG00000037544	Dlgap5	6.26614	2.9e-07
ENSMUSG00000026605	Cenpf	6.22784	2.39e-07
ENSMUSG00000032714	Syde1	6.18202	4.22e-05
ENSMUSG00000046591	Ticrr	6.07062	9.16e-05
ENSMUSG00000024056	Ndc80	6.06855	4.34e-05
ENSMUSG00000027120	Fshb	6.01491	0.000129604
ENSMUSG00000041498	Kif14	6.00368	0.000120261
ENSMUSG00000039396	Neil3	5.99863	5.46e-05
ENSMUSG00000048327	Ckap2l	5.8769	7.9e-11
ENSMUSG00000060550	H2-Q7	5.83609	0.000124964
ENSMUSG00000048332	Lhfp	5.81061	0.000547697
ENSMUSG00000067235	H2-Q10	5.79813	0.0335278
ENSMUSG00000024659	Anxa1	5.73832	0.000148508
ENSMUSG00000069793	Slfn9	5.71208	0.00116124
ENSMUSG00000025810	Nrp1	5.7051	0.000900848
ENSMUSG00000004105	Angptl2	5.67523	0.000816427
ENSMUSG00000019997	Ctgf	5.55656	1.73e-80
ENSMUSG00000028175	Depdc1a	5.55104	0.000165209
ENSMUSG00000008461	Fut1	5.543	0.0016206
ENSMUSG00000027326	Knl1	5.54265	0.000119687
ENSMUSG00000022034	Esco2	5.52615	0.000111015
ENSMUSG00000027074	Slc43a3	5.51618	1.19e-05
ENSMUSG00000062510	Nsl1	5.47148	3.99e-07
ENSMUSG00000027654	Fam83d	5.45789	0.00235582
ENSMUSG00000038508	Gdf15	5.44507	0.000163765
ENSMUSG00000036103	Colec12	5.43672	0.00119183
ENSMUSG00000001403	Ube2c	5.43154	7.39e-07
ENSMUSG00000027750	Postn	5.37418	1.94e-08
ENSMUSG00000079553	Kifc1	5.36368	2.86e-05
ENSMUSG00000034786	Gpsm3	5.35863	0.00188889
ENSMUSG00000024907	Gal	5.34678	0.00350325
ENSMUSG00000028551	Cdkn2c	5.34034	0.000568181
ENSMUSG00000032218	Ccnb2	5.32674	1.38e-14
ENSMUSG00000005233	Spc25	5.27374	2.07e-05
ENSMUSG00000041064	Pif1	5.26505	0.0044425
ENSMUSG00000021367	Edn1	5.25657	2.44e-07
ENSMUSG00000079588	Tmem182	5.25365	0.00302218
ENSMUSG00000062248	Cks2	5.2503	0.000549049
ENSMUSG00000031738	Irx6	5.23355	0.00377307
ENSMUSG00000028068	Iqgap3	5.21394	1.73e-06
ENSMUSG00000032783	Troap	5.20954	0.000664835
ENSMUSG00000022422	Dscc1	5.17615	0.00678433
ENSMUSG00000022322	Shcbp1	5.14206	5.9e-05
ENSMUSG00000012443	Kif11	5.13048	1.64e-08
ENSMUSG00000026042	Col5a2	5.1258	0.00223269
ENSMUSG00000075602	Ly6a	5.12558	0.00574202
ENSMUSG00000035455	Fignl1	5.10393	0.000147621
ENSMUSG00000050957	Insl6	5.0846	0.00509487
ENSMUSG00000021485	Mxd3	5.07361	0.00730729
ENSMUSG00000034906	Ncaph	5.05761	4.15e-11
ENSMUSG00000046186	Cd109	5.04899	0.00528029
ENSMUSG00000035683	Melk	5.04427	9.7e-08
ENSMUSG00000036306	Lzts1	5.01907	0.0205184
ENSMUSG00000039748	Exo1	5.01088	0.000108316
ENSMUSG00000040533	Matn1	4.99596	0.00946868
ENSMUSG00000034641	Cd300ld	4.98639	0.0100709
ENSMUSG00000047013	Fbxo41	4.97336	0.0069
ENSMUSG00000003617	Cp	4.95766	0.00854588
ENSMUSG00000050994	Adgb	4.94573	0.0179254
ENSMUSG00000037946	Fgd3	4.94095	0.00945063
ENSMUSG00000042115	Klhdc8a	4.93696	5.26e-14
ENSMUSG00000063011	Msln	4.92689	0.0114404
ENSMUSG00000045932	Ifit2	4.89174	9.27e-08
ENSMUSG00000056073	Grik2	4.89017	0.0266072
ENSMUSG00000091243	Vgll3	4.88477	0.00223682
ENSMUSG00000027306	Nusap1	4.8657	1.84e-09
ENSMUSG00000041431	Ccnb1	4.86084	6.44e-12
ENSMUSG00000026639	Lamb3	4.85694	2.78e-12
ENSMUSG00000033960	Jcad	4.83081	0.0300035
ENSMUSG00000022894	Adamts5	4.82721	0.000677796
ENSMUSG00000032035	Ets1	4.82498	0.0116784
ENSMUSG00000017652	Cd40	4.80786	0.0140883
ENSMUSG00000046585	Cfap58	4.80029	4.06e-05
ENSMUSG00000057766	Ankrd29	4.79614	0.0156066
ENSMUSG00000051220	Ercc6l	4.78582	9.03e-07
ENSMUSG00000042489	Clspn	4.78194	0.00280502
ENSMUSG00000027313	Chac1	4.75246	1.92e-05
ENSMUSG00000034457	Eda2r	4.75219	9.51e-06
ENSMUSG00000035557	Krt17	4.7381	0.0158189
ENSMUSG00000028480	Glipr2	4.72111	0.0201271
ENSMUSG00000042367	Gjb3	4.71429	0.020716
ENSMUSG00000022040	Ephx2	4.69991	0.0199155
ENSMUSG00000030543	Mesp2	4.69644	0.0173417
ENSMUSG00000059326	Csf2ra	4.69073	0.0169771
ENSMUSG00000022342	Kcnv1	4.68935	0.0317296
ENSMUSG00000055407	Map6	4.68152	0.00456977
ENSMUSG00000033470	Cysltr2	4.67943	0.000251962
ENSMUSG00000027379	Bub1	4.67844	2.05e-08
ENSMUSG00000038192	Cer1	4.66327	0.00993259
ENSMUSG00000006143	Upk3bl	4.66122	0.00380276
ENSMUSG00000014599	Csf1	4.66027	0.00364133
ENSMUSG00000027199	Gatm	4.63869	0.0245884
ENSMUSG00000028780	Sema3c	4.62302	0.0266938
ENSMUSG00000015829	Tnr	4.61411	0.0200995
ENSMUSG00000075266	Cenpw	4.60908	0.0216111
ENSMUSG00000038463	Olfml2b	4.58596	0.000638677
ENSMUSG00000020649	Rrm2	4.57049	0.000268446
ENSMUSG00000027955	Fam198b	4.55592	0.0224702
ENSMUSG00000033952	Aspm	4.54698	7.35e-06
ENSMUSG00000020330	Hmmr	4.54354	7.28e-08
ENSMUSG00000081650	Gm16181	4.53925	0.0245685
ENSMUSG00000039187	Fanci	4.53564	4.32e-05
ENSMUSG00000067818	Myl9	4.53536	1.68e-13
ENSMUSG00000064158	Izumo1	4.51389	0.0277972
ENSMUSG00000034810	Scn7a	4.49657	0.0462738
ENSMUSG00000003779	Kif20a	4.46692	7.54e-15
ENSMUSG00000042078	Svop	4.46157	0.0291787
ENSMUSG00000024353	Mzb1	4.44827	0.0316389
ENSMUSG00000034206	Polq	4.44556	0.0029005
ENSMUSG00000039518	Cdsn	4.44376	0.00714803
ENSMUSG00000038745	Nlrp6	4.42997	0.0370538
ENSMUSG00000024778	Fas	4.42433	0.0376053
ENSMUSG00000040562	Gstm2	4.41655	0.0364329
ENSMUSG00000039720	Got1l1	4.41376	0.033188
ENSMUSG00000044528	Tram1l1	4.41146	0.0339538
ENSMUSG00000048373	Fgfbp1	4.4089	5.27e-05
ENSMUSG00000021457	Syk	4.40602	0.0267372
ENSMUSG00000025001	Hells	4.40028	2.4e-09
ENSMUSG00000028873	Cdca8	4.39965	6.12e-06
ENSMUSG00000034311	Kif4	4.37956	5.47e-06
ENSMUSG00000051378	Kif18b	4.37892	0.000339009
ENSMUSG00000026043	Col3a1	4.37408	0.0106698
ENSMUSG00000020808	Pimreg	4.36162	0.00019505
ENSMUSG00000032226	Gcnt3	4.3508	0.0463612
ENSMUSG00000033826	Dnah8	4.33263	0.0454644
ENSMUSG00000030867	Plk1	4.32738	1.79e-06
ENSMUSG00000017969	Ptgis	4.32693	0.0437518
ENSMUSG00000018217	Pmp22	4.32669	0.0208133
ENSMUSG00000005470	Asf1b	4.32541	0.000124438
ENSMUSG00000040254	Sema3d	4.32067	0.00211378
ENSMUSG00000046607	Hrk	4.3094	0.00375703
ENSMUSG00000038742	Angptl6	4.29452	0.0421387
ENSMUSG00000034773	BC030867	4.27889	0.0126755
ENSMUSG00000039814	Xkr5	4.2778	0.016341
ENSMUSG00000022033	Pbk	4.276	0.00119974
ENSMUSG00000003872	Lin7b	4.26682	0.030792
ENSMUSG00000046618	Olfml2a	4.2644	0.00389104
ENSMUSG00000019942	Cdk1	4.23282	5.12e-13
ENSMUSG00000039994	Timeless	4.21694	0.00349113
ENSMUSG00000078776	9530053A07Rik	4.19448	0.00246138
ENSMUSG00000001517	Foxm1	4.19061	5.07e-07
ENSMUSG00000021838	Samd4	4.17676	1.68e-08
ENSMUSG00000026039	Sgo2a	4.16813	7.48e-05
ENSMUSG00000040125	Gpr26	4.16795	0.000253232
ENSMUSG00000078773	Rad54b	4.1563	3.59e-05
ENSMUSG00000068744	Psrc1	4.15326	5.54e-10
ENSMUSG00000054640	Slc8a1	4.1311	0.0194054
ENSMUSG00000068101	Cenpm	4.12563	0.00348949
ENSMUSG00000020914	Top2a	4.12146	1.79e-11
ENSMUSG00000062542	Syt9	4.09953	0.0191215
ENSMUSG00000054136	Adm2	4.08982	0.0380576
ENSMUSG00000022945	Chaf1b	4.08182	1.76e-06
ENSMUSG00000023243	Kcnk5	4.07038	0.000154455
ENSMUSG00000012519	Mlkl	4.04283	0.0250127
ENSMUSG00000032332	Col12a1	4.03709	5.15e-14
ENSMUSG00000032224	Fam81a	3.99482	0.00851214
ENSMUSG00000031262	Cenpi	3.99084	0.000325464
ENSMUSG00000027715	Ccna2	3.98918	2.28e-11
ENSMUSG00000019929	Dcn	3.96454	0.0100912
ENSMUSG00000026344	Lypd1	3.96096	0.00972027
ENSMUSG00000022505	Emp2	3.95169	4.31e-05
ENSMUSG00000032254	Kif23	3.92531	4.21e-07
ENSMUSG00000047415	Gpr68	3.91242	0.00754298
ENSMUSG00000022454	Nell2	3.8918	0.0308526
ENSMUSG00000037725	Ckap2	3.8895	1.97e-13
ENSMUSG00000023505	Cdca3	3.86377	9.57e-06
ENSMUSG00000026669	Mcm10	3.85252	0.00101548
ENSMUSG00000041193	Pla2g5	3.8267	0.00116026
ENSMUSG00000029177	Cenpa	3.81331	1.21e-06
ENSMUSG00000066090	Insl5	3.80901	0.0423053
ENSMUSG00000025475	Adgra1	3.7901	0.0400133
ENSMUSG00000024803	Ankrd1	3.78695	0.0453266
ENSMUSG00000026683	Nuf2	3.76144	0.0348169
ENSMUSG00000066705	Fxyd6	3.7589	0.0448681
ENSMUSG00000017499	Cdc6	3.74154	1.54e-05
ENSMUSG00000022385	Gtse1	3.71978	5.19e-08
ENSMUSG00000031453	Rasa3	3.71855	5.13e-06
ENSMUSG00000023940	Sgo1	3.71283	0.000386966
ENSMUSG00000026196	Bard1	3.70966	0.000137214
ENSMUSG00000025716	Myo3a	3.70636	0.000226062
ENSMUSG00000032060	Cryab	3.70342	1.63e-28
ENSMUSG00000046223	Plaur	3.70159	0.0183799
ENSMUSG00000030346	Rad51ap1	3.69512	0.000660519
ENSMUSG00000022177	Haus4	3.68004	0.00478766
ENSMUSG00000040867	Begain	3.64836	7.25e-05
ENSMUSG00000028718	Stil	3.63291	0.00213832
ENSMUSG00000029516	Cit	3.62626	0.00534119
ENSMUSG00000065952	C330021F23Rik	3.62371	1.01e-06
ENSMUSG00000015850	Adamtsl4	3.59918	0.0178876
ENSMUSG00000031074	Fgf3	3.5868	0.000169766
ENSMUSG00000044313	Mab21l3	3.58011	0.000114841
ENSMUSG00000027469	Tpx2	3.57446	2.94e-16
ENSMUSG00000032400	Zwilch	3.57434	0.000210838
ENSMUSG00000044201	Cdc25c	3.5498	0.00787506
ENSMUSG00000041859	Mcm3	3.54717	1.24e-10
ENSMUSG00000022803	Popdc2	3.51807	0.0466573
ENSMUSG00000045273	Cenph	3.5131	0.000218882
ENSMUSG00000026380	Tfcp2l1	3.51166	0.00752237
ENSMUSG00000038379	Ttk	3.49346	0.000108065
ENSMUSG00000051278	Zgrf1	3.48471	1.57e-05
ENSMUSG00000020331	Hcn2	3.45635	0.00330386
ENSMUSG00000017861	Mybl2	3.45459	0.00012502
ENSMUSG00000026955	Sapcd2	3.39505	0.000140572
ENSMUSG00000048108	Tmem72	3.39308	0.00127503
ENSMUSG00000006398	Cdc20	3.38719	6.92e-05
ENSMUSG00000036768	Kif15	3.37421	0.0105733
ENSMUSG00000071984	Fndc1	3.3715	0.0335524
ENSMUSG00000027323	Rad51	3.36912	3.67e-07
ENSMUSG00000026193	Fn1	3.36526	6.91e-14
ENSMUSG00000024521	Pmaip1	3.36436	0.00186823
ENSMUSG00000020642	Rnf144a	3.35552	0.000651392
ENSMUSG00000047534	Mis18bp1	3.34635	0.00221334
ENSMUSG00000028005	Gucy1b3	3.3456	0.0388476
ENSMUSG00000008136	Fhl2	3.33973	0.0296957
ENSMUSG00000029530	Ccr9	3.33542	0.00366205
ENSMUSG00000007655	Cav1	3.33063	0.013725
ENSMUSG00000050592	Fam78a	3.32379	0.000988811
ENSMUSG00000009633	G0s2	3.315	0.00100521
ENSMUSG00000038943	Prc1	3.31353	1.65e-19
ENSMUSG00000049107	Ntf3	3.30837	0.00105727
ENSMUSG00000023084	Lrrc71	3.28958	0.0416074
ENSMUSG00000026475	Rgs16	3.28934	0.00434408
ENSMUSG00000040204	Pclaf	3.2848	4.28e-06
ENSMUSG00000005410	Mcm5	3.26507	8e-06
ENSMUSG00000032093	Cd3e	3.24276	0.011484
ENSMUSG00000022178	Ajuba	3.22258	1.7e-20
ENSMUSG00000022103	Gfra2	3.22056	0.0265186
ENSMUSG00000031104	Rab33a	3.21585	0.0105268
ENSMUSG00000036446	Lum	3.21555	0.044387
ENSMUSG00000042707	Dnali1	3.21116	0.0308801
ENSMUSG00000054612	Mgmt	3.19104	0.0280533
ENSMUSG00000044813	Shb	3.1908	3.78e-05
ENSMUSG00000059895	Ptp4a3	3.19033	1.5e-05
ENSMUSG00000050195	Scd4	3.18512	7.42e-06
ENSMUSG00000032841	Prr5l	3.18151	3.69e-05
ENSMUSG00000033967	Rnf225	3.15968	4.59e-06
ENSMUSG00000094595	Fsbp	3.15829	0.0367576
ENSMUSG00000022346	Myc	3.13786	4.64e-10
ENSMUSG00000002068	Ccne1	3.12991	2.16e-05
ENSMUSG00000071547	Nt5dc2	3.1162	8.21e-06
ENSMUSG00000029484	Anxa3	3.11213	4.13e-25
ENSMUSG00000017146	Brca1	3.07624	3.51e-06
ENSMUSG00000041219	Arhgap11a	3.07454	3.5e-05
ENSMUSG00000001228	Uhrf1	3.06983	4.42e-06
ENSMUSG00000020325	Fstl3	3.05688	0.00153229
ENSMUSG00000061462	Obscn	3.04031	0.0020063
ENSMUSG00000026822	Lcn2	3.03164	2.36e-19
ENSMUSG00000035258	Abi3bp	3.02892	0.0340684
ENSMUSG00000039062	Anpep	3.02871	5.39e-09
ENSMUSG00000020381	Mrnip	3.02638	0.00961416
ENSMUSG00000027331	Knstrn	3.01498	1.41e-06
ENSMUSG00000039153	Runx2	3.00526	0.0142333
ENSMUSG00000022441	Efcab6	2.99827	0.0169015
ENSMUSG00000070348	Ccnd1	2.99416	8.04e-06
ENSMUSG00000027490	E2f1	2.99024	0.000197601
ENSMUSG00000053783	1700016K19Rik	2.98616	0.030299
ENSMUSG00000017716	Birc5	2.98007	0.00192917
ENSMUSG00000030254	Rad18	2.96714	5.45e-07
ENSMUSG00000027699	Ect2	2.96455	6.39e-09
ENSMUSG00000015001	Oc90	2.95365	3.77e-06
ENSMUSG00000075254	Heg1	2.94512	0.0154219
ENSMUSG00000028358	Zfp618	2.92894	0.00535078
ENSMUSG00000019214	Chtf18	2.92712	0.00507777
ENSMUSG00000067653	Ankrd23	2.92324	0.00537096
ENSMUSG00000037071	Scd1	2.92172	2.92e-29
ENSMUSG00000028020	Glrb	2.90579	0.00160311
ENSMUSG00000002324	Rec8	2.90179	0.0415721
ENSMUSG00000030677	Kif22	2.88887	0.000344727
ENSMUSG00000032680	6820408C15Rik	2.87402	0.0011279
ENSMUSG00000061533	Cep128	2.8738	0.00424317
ENSMUSG00000024968	Rcor2	2.86972	0.000249876
ENSMUSG00000040084	Bub1b	2.86784	4.84e-05
ENSMUSG00000056394	Lig1	2.86243	3.52e-07
ENSMUSG00000026622	Nek2	2.85754	8.74e-07
ENSMUSG00000029406	Pitpnm2	2.85368	0.000922336
ENSMUSG00000025085	Ablim1	2.83813	7.13e-05
ENSMUSG00000041920	Slc16a6	2.83779	8.35e-05
ENSMUSG00000030641	Ddias	2.83699	0.000480731
ENSMUSG00000016194	Hsd11b1	2.82526	4.45e-06
ENSMUSG00000056758	Hmga2	2.81964	0.00554589
ENSMUSG00000019992	Mtfr2	2.81567	0.0207771
ENSMUSG00000026831	1700007K13Rik	2.80255	0.00577849
ENSMUSG00000052852	Reep1	2.80179	6.22e-22
ENSMUSG00000041205	Map6d1	2.80033	0.00837143
ENSMUSG00000078746	Fam205a4	2.79522	0.0234406
ENSMUSG00000032564	Cpne4	2.78398	0.0270621
ENSMUSG00000034227	Foxj1	2.78236	9.65e-05
ENSMUSG00000056427	Slit3	2.77452	0.00519565
ENSMUSG00000024301	Kifc5b	2.76112	0.00683691
ENSMUSG00000044835	Ankrd45	2.75904	0.0129675
ENSMUSG00000035365	Parpbp	2.75364	0.0128564
ENSMUSG00000037664	Cdkn1c	2.74641	7.73e-07
ENSMUSG00000032586	Traip	2.7261	0.00542988
ENSMUSG00000039021	Ttc16	2.72577	0.0327954
ENSMUSG00000020135	Apc2	2.72095	0.00286929
ENSMUSG00000002055	Spag5	2.7199	3.57e-05
ENSMUSG00000036537	Rnf113a1	2.71368	0.0238562
ENSMUSG00000028678	Kif2c	2.70937	0.000566481
ENSMUSG00000031756	Cenpn	2.70181	0.00294289
ENSMUSG00000029730	Mcm7	2.69485	1.16e-09
ENSMUSG00000030793	Pycard	2.69182	0.00255894
ENSMUSG00000028943	Espn	2.6789	2.27e-06
ENSMUSG00000024791	Cdca5	2.66982	7.15e-07
ENSMUSG00000021697	Depdc1b	2.6683	0.0328099
ENSMUSG00000023092	Fhl1	2.65699	0.000200014
ENSMUSG00000050473	Slc35d3	2.6565	0.0323295
ENSMUSG00000027230	Creb3l1	2.65395	0.00124267
ENSMUSG00000022262	Dnah5	2.65001	0.000728829
ENSMUSG00000021363	Mak	2.64295	0.00126805
ENSMUSG00000071862	Lrrtm2	2.6281	0.0226778
ENSMUSG00000022421	Nptxr	2.62321	0.0016276
ENSMUSG00000025478	Dpysl4	2.61375	0.00181534
ENSMUSG00000015880	Ncapg	2.61055	0.00427955
ENSMUSG00000041762	Gpr155	2.61012	0.000185364
ENSMUSG00000026429	Ube2t	2.60947	0.00271295
ENSMUSG00000026315	Serpinb8	2.6092	0.0408461
ENSMUSG00000074802	Gas2l3	2.60797	4.61e-05
ENSMUSG00000059791	Nrm	2.6075	0.00986874
ENSMUSG00000031786	Drc7	2.60257	0.026641
ENSMUSG00000069910	Spdl1	2.60223	0.00138563
ENSMUSG00000026355	Mcm6	2.59855	9.9e-09
ENSMUSG00000023039	Krt7	2.59545	0.0223227
ENSMUSG00000036223	Ska1	2.59325	0.0254036
ENSMUSG00000056258	Kcnq3	2.59116	7.43e-06
ENSMUSG00000051855	Mest	2.58095	1.92e-24
ENSMUSG00000025507	Pidd1	2.5623	0.000323884
ENSMUSG00000074340	Ovgp1	2.56171	0.00876297
ENSMUSG00000055538	Zcchc24	2.56007	0.0476087
ENSMUSG00000026494	Kif26b	2.55842	0.0494054
ENSMUSG00000022055	Nefl	2.55325	0.00031415
ENSMUSG00000027075	Slc43a1	2.54589	0.0163296
ENSMUSG00000029120	Ppp2r2c	2.54156	0.00362804
ENSMUSG00000034324	Tmem132c	2.53706	4.32e-06
ENSMUSG00000031937	Vstm5	2.53662	0.0247191
ENSMUSG00000016262	Sertad4	2.5351	8.41e-05
ENSMUSG00000004665	Cnn2	2.52994	3.69e-07
ENSMUSG00000029718	Pcolce	2.52857	0.0245751
ENSMUSG00000032315	Cyp1a1	2.51858	0.0252088
ENSMUSG00000040613	Apobec1	2.5021	7.53e-08
ENSMUSG00000026785	Pkn3	2.49885	0.0486689
ENSMUSG00000022236	Ropn1l	2.49665	0.00949428
ENSMUSG00000031207	Msn	2.49152	0.0177852
ENSMUSG00000015396	Cd83	2.48973	5.02e-05
ENSMUSG00000037313	Tacc3	2.48298	0.000163308
ENSMUSG00000058290	Espl1	2.47801	0.00301862
ENSMUSG00000026483	Fam129a	2.46122	0.00368681
ENSMUSG00000020415	Pttg1	2.4572	0.0211051
ENSMUSG00000002870	Mcm2	2.45636	1.64e-06
ENSMUSG00000029910	Mad2l1	2.43541	6.54e-06
ENSMUSG00000042320	Prox2	2.43494	0.0182165
ENSMUSG00000063409	Lrrc43	2.41909	0.03295
ENSMUSG00000062785	Kcnc3	2.41167	0.00896019
ENSMUSG00000078234	Klhdc7a	2.4098	0.00219108
ENSMUSG00000066392	Nrxn3	2.40898	1.01e-11
ENSMUSG00000040282	BC052040	2.40403	0.000745588
ENSMUSG00000006519	Cyba	2.40341	0.0391149
ENSMUSG00000047963	Stbd1	2.39859	7.35e-06
ENSMUSG00000055333	Fat2	2.38207	0.0257193
ENSMUSG00000021176	Efcab11	2.37208	0.0197146
ENSMUSG00000051517	Arhgef39	2.37126	2.54e-05
ENSMUSG00000001473	Tubb6	2.36497	0.00163176
ENSMUSG00000004446	Bid	2.36474	0.00159399
ENSMUSG00000031451	Gas6	2.36191	2.93e-06
ENSMUSG00000005043	Sgsh	2.35969	0.00367883
ENSMUSG00000062252	Lhfpl5	2.359	0.000106283
ENSMUSG00000045328	Cenpe	2.35087	0.000500469
ENSMUSG00000059456	Ptk2b	2.34318	0.00127126
ENSMUSG00000026354	Lct	2.32972	0.00434901
ENSMUSG00000026779	Mastl	2.32417	0.0118817
ENSMUSG00000032492	Pth1r	2.31734	0.0102958
ENSMUSG00000054057	A930004D18Rik	2.31667	0.0147897
ENSMUSG00000032561	Acpp	2.31151	0.00175032
ENSMUSG00000025574	Tk1	2.30928	0.00188142
ENSMUSG00000067578	Cbln4	2.30892	0.00490757
ENSMUSG00000075334	Rprm	2.30733	0.00018472
ENSMUSG00000037020	Wdr62	2.3041	0.0413588
ENSMUSG00000020183	Cpm	2.3029	0.000950047
ENSMUSG00000041734	Kirrel	2.29833	0.000154515
ENSMUSG00000025395	Prim1	2.28488	0.000517251
ENSMUSG00000032113	Chek1	2.27247	0.023933
ENSMUSG00000000782	Tcf7	2.26578	0.0141333
ENSMUSG00000048922	Cdca2	2.26022	0.0295492
ENSMUSG00000038776	Ephx1	2.25358	9.62e-16
ENSMUSG00000050335	Lgals3	2.25212	5.52e-15
ENSMUSG00000041147	Brca2	2.25182	0.000243295
ENSMUSG00000018774	Cd68	2.2511	0.00454679
ENSMUSG00000050556	Kcnb1	2.24343	0.00459748
ENSMUSG00000045679	Pqlc3	2.23617	6.62e-06
ENSMUSG00000067219	Nipal1	2.232	0.0478981
ENSMUSG00000052415	Tchh	2.22923	0.0242827
ENSMUSG00000032135	Mcam	2.22415	0.00125521
ENSMUSG00000022211	Carmil3	2.20738	0.00234256
ENSMUSG00000024501	Dpysl3	2.20118	3.41e-06
ENSMUSG00000041460	Cacna2d4	2.19719	0.000212426
ENSMUSG00000031328	Flna	2.1888	6.59e-16
ENSMUSG00000027070	Lrp2	2.18661	0.0150032
ENSMUSG00000031169	Porcn	2.16996	0.00275701
ENSMUSG00000036882	Arhgap33	2.16333	4.46e-06
ENSMUSG00000058297	Spock2	2.16268	0.000102771
ENSMUSG00000019832	Rab32	2.15802	0.000174475
ENSMUSG00000051397	Tacstd2	2.14764	4.44e-10
ENSMUSG00000026805	Barhl1	2.14433	0.0426447
ENSMUSG00000036777	Anln	2.14196	7.44e-05
ENSMUSG00000033458	Fan1	2.13951	0.018534
ENSMUSG00000039552	Rsph4a	2.13875	0.00137416
ENSMUSG00000039620	6430573F11Rik	2.1356	0.0129554
ENSMUSG00000049571	Cfap46	2.13217	0.0145001
ENSMUSG00000015745	Plekho1	2.13065	0.00021894
ENSMUSG00000038156	Spon1	2.12928	4.06e-07
ENSMUSG00000005716	Pvalb	2.12761	0.0219154
ENSMUSG00000028633	Ctps	2.12722	2.07e-08
ENSMUSG00000049580	Tsku	2.12667	0.0340004
ENSMUSG00000036109	Mbnl3	2.11687	0.0349948
ENSMUSG00000003153	Slc2a3	2.11685	0.029682
ENSMUSG00000040312	Cchcr1	2.11461	0.0286117
ENSMUSG00000020061	Mybpc1	2.11252	2.36e-08
ENSMUSG00000040010	Slc7a5	2.10934	0.000528307
ENSMUSG00000045751	Mms22l	2.10893	0.00683796
ENSMUSG00000026414	Tnnt2	2.10635	5.87e-06
ENSMUSG00000023931	Efhb	2.08805	0.0312046
ENSMUSG00000023906	Cldn6	2.08186	4.5e-10
ENSMUSG00000044345	Marveld1	2.08003	0.000658094
ENSMUSG00000020686	Gas2l2	2.07708	0.0482688
ENSMUSG00000044719	E230025N22Rik	2.07576	0.00534192
ENSMUSG00000026837	Col5a1	2.07317	0.0201352
ENSMUSG00000040723	Rcsd1	2.05776	3.96e-05
ENSMUSG00000018920	Cxcl16	2.04182	0.0192922
ENSMUSG00000034349	Smc4	2.04093	2.48e-06
ENSMUSG00000040896	Kcnd3	2.02939	0.0105939
ENSMUSG00000038637	Lrrc56	2.02067	0.0393836
ENSMUSG00000044499	Hs3st5	2.01909	0.0170206
ENSMUSG00000034205	Loxl2	2.01903	0.0042306
ENSMUSG00000021747	4930452B06Rik	2.01289	0.00285209
ENSMUSG00000029223	Uchl1	2.01164	0.0224252
ENSMUSG00000053965	Pde5a	1.99537	0.000759423
ENSMUSG00000047496	Rnf152	1.98715	0.023264
ENSMUSG00000041423	Paqr6	1.98694	7.42e-05
ENSMUSG00000036111	Lmo1	1.97766	0.0121912
ENSMUSG00000040877	Wdr25	1.97671	0.00334769
ENSMUSG00000055541	Lair1	1.96286	0.00891906
ENSMUSG00000066043	Phactr4	1.95719	9.12e-08
ENSMUSG00000018865	Sult4a1	1.95653	0.038834
ENSMUSG00000027463	Slc52a3	1.95381	0.00132713
ENSMUSG00000009145	Dqx1	1.9515	0.0242768
ENSMUSG00000021391	Cenpp	1.95111	0.0424965
ENSMUSG00000031075	Ano1	1.94768	0.0333919
ENSMUSG00000028832	Stmn1	1.94361	0.000187606
ENSMUSG00000023015	Racgap1	1.94169	0.000428633
ENSMUSG00000020758	Itgb4	1.93503	2.84e-09
ENSMUSG00000031562	Dctd	1.93453	0.000350838
ENSMUSG00000041548	Hspb8	1.92824	2.06e-05
ENSMUSG00000030605	Mfge8	1.92309	0.00204521
ENSMUSG00000022018	Rgcc	1.92145	2.91e-05
ENSMUSG00000033906	Zdhhc15	1.91852	0.00932691
ENSMUSG00000024883	Rin1	1.91631	0.00338862
ENSMUSG00000040195	Nemp1	1.91383	0.000284548
ENSMUSG00000020303	Stc2	1.90941	0.011365
ENSMUSG00000027641	Rbl1	1.90327	0.00270029
ENSMUSG00000027496	Aurka	1.90303	0.0138405
ENSMUSG00000019979	Apaf1	1.90109	2.71e-05
ENSMUSG00000028044	Cks1b	1.90066	0.000305577
ENSMUSG00000036854	Hspb6	1.89811	0.00194194
ENSMUSG00000033910	Gucy1a3	1.89557	0.044293
ENSMUSG00000029521	Chek2	1.89315	0.00309454
ENSMUSG00000020766	Galk1	1.89018	5.84e-07
ENSMUSG00000038670	Mybpc2	1.88997	2.3e-05
ENSMUSG00000027330	Cdc25b	1.88977	2.5e-10
ENSMUSG00000079502	Cfap77	1.87976	0.0149502
ENSMUSG00000041653	Pnpla3	1.87849	0.00232332
ENSMUSG00000043687	1190005I06Rik	1.87821	0.0408106
ENSMUSG00000046818	Ddit4l	1.87618	0.00706856
ENSMUSG00000034317	Trim59	1.87615	0.000896233
ENSMUSG00000054717	Hmgb2	1.87392	0.000257858
ENSMUSG00000035778	Ggta1	1.87382	0.00278056
ENSMUSG00000019539	Rcn3	1.87249	7.31e-05
ENSMUSG00000032373	Car12	1.86906	0.0397391
ENSMUSG00000039542	Ncam1	1.86027	0.0368467
ENSMUSG00000026274	Pask	1.85744	0.00703019
ENSMUSG00000003657	Calb2	1.85739	0.0218706
ENSMUSG00000046152	Fut10	1.85454	0.0259215
ENSMUSG00000068394	Cep152	1.85173	0.000209618
ENSMUSG00000054477	Kcnn2	1.85098	0.038162
ENSMUSG00000031391	L1cam	1.84989	0.00787077
ENSMUSG00000012819	Cdh23	1.84882	0.00358994
ENSMUSG00000033031	C330027C09Rik	1.84776	0.00235223
ENSMUSG00000042010	Acacb	1.84241	0.0149094
ENSMUSG00000045917	Tmem268	1.84235	0.000163432
ENSMUSG00000059854	Hydin	1.84025	0.00337441
ENSMUSG00000027377	Mall	1.83838	0.0160527
ENSMUSG00000042029	Ncapg2	1.83582	0.0109358
ENSMUSG00000049721	Gal3st1	1.82686	0.00148598
ENSMUSG00000049176	Frmpd4	1.82645	3.82e-06
ENSMUSG00000059049	Frem1	1.8235	0.00221734
ENSMUSG00000028364	Tnc	1.82323	3.75e-05
ENSMUSG00000053930	Shisa6	1.82037	0.0113607
ENSMUSG00000028931	Kcnab2	1.82014	0.000413109
ENSMUSG00000032531	Amotl2	1.81824	4.32e-08
ENSMUSG00000021069	Pygl	1.8172	0.00715835
ENSMUSG00000071324	Armc2	1.81085	0.0492356
ENSMUSG00000069662	Marcks	1.79156	1.26e-09
ENSMUSG00000002602	Axl	1.7769	0.00129327
ENSMUSG00000063445	Nmral1	1.77298	0.0401393
ENSMUSG00000021185	9030617O03Rik	1.77283	0.00132482
ENSMUSG00000043850	Clrn1	1.7724	0.0250061
ENSMUSG00000019813	Cep57l1	1.77226	0.00401181
ENSMUSG00000039963	Ccdc40	1.77146	0.00597062
ENSMUSG00000069808	Fam57a	1.77105	0.0297266
ENSMUSG00000025586	Cpeb1	1.76813	0.0151458
ENSMUSG00000029822	Osbpl3	1.76209	1.87e-12
ENSMUSG00000059540	Tcea2	1.75912	0.0268709
ENSMUSG00000025758	Plk4	1.75443	0.00796274
ENSMUSG00000058153	Sez6l	1.75306	0.0136593
ENSMUSG00000061601	Pclo	1.74748	0.00412007
ENSMUSG00000026587	Astn1	1.74398	0.0468558
ENSMUSG00000029275	Gfi1	1.73865	0.000925829
ENSMUSG00000062760	1810041L15Rik	1.73441	0.000741906
ENSMUSG00000042826	Fgf11	1.72742	0.0276116
ENSMUSG00000037169	Mycn	1.72417	0.0119681
ENSMUSG00000028443	Nudt2	1.7216	0.0192928
ENSMUSG00000095105	Edaradd	1.71797	0.035971
ENSMUSG00000022360	Atad2	1.7161	0.00147057
ENSMUSG00000007646	Rad51c	1.716	0.0405466
ENSMUSG00000001986	Gria3	1.71139	1.25e-05
ENSMUSG00000032394	Igdcc3	1.70461	0.0220277
ENSMUSG00000048537	Phldb1	1.69799	0.00345722
ENSMUSG00000061603	Akap6	1.69496	0.0359604
ENSMUSG00000026833	Olfm1	1.69426	0.00298558
ENSMUSG00000003746	Man1a	1.68364	2.17e-10
ENSMUSG00000040918	Slc19a2	1.67773	1.01e-06
ENSMUSG00000055044	Pdlim1	1.67481	0.0104867
ENSMUSG00000051920	Rspo2	1.67472	0.0014575
ENSMUSG00000006585	Cdt1	1.6625	0.00233802
ENSMUSG00000021508	Cxcl14	1.65946	0.00052622
ENSMUSG00000021123	Rdh12	1.65846	0.016016
ENSMUSG00000022054	Nefm	1.65825	0.0343297
ENSMUSG00000040653	Ppp1r14c	1.64637	0.0157192
ENSMUSG00000028664	Ephb2	1.64571	0.000401387
ENSMUSG00000026134	Prim2	1.63667	9.45e-05
ENSMUSG00000038618	Rassf7	1.63488	0.00962208
ENSMUSG00000029442	Wdr66	1.62998	0.00495167
ENSMUSG00000050271	Prag1	1.62891	0.0301939
ENSMUSG00000036459	Wtip	1.62532	0.00868127
ENSMUSG00000041420	Meis3	1.62176	0.017131
ENSMUSG00000039842	Mcph1	1.61914	0.0128474
ENSMUSG00000034394	Lif	1.61493	0.0107622
ENSMUSG00000039716	Dock3	1.61479	0.0331709
ENSMUSG00000030123	Plxnd1	1.61108	0.00341193
ENSMUSG00000029126	Nsg1	1.60943	0.0252625
ENSMUSG00000047501	Cldn4	1.6091	0.000226378
ENSMUSG00000025747	Tyms	1.60675	0.0171449
ENSMUSG00000038132	Rbm24	1.60462	0.00181048
ENSMUSG00000066438	Plekhd1	1.60438	0.00729266
ENSMUSG00000056367	Actr3b	1.59975	8.92e-05
ENSMUSG00000022091	Sorbs3	1.59779	1.66e-05
ENSMUSG00000024999	Noc3l	1.59747	0.0201458
ENSMUSG00000042834	Nrep	1.59618	0.000150807
ENSMUSG00000033589	Reep4	1.59006	0.0130821
ENSMUSG00000013155	Enkd1	1.58454	0.0406761
ENSMUSG00000057716	Tmem178b	1.58401	0.0135247
ENSMUSG00000010044	Zmynd10	1.57953	0.00767309
ENSMUSG00000037855	Zfp365	1.57876	0.0385038
ENSMUSG00000020431	Adcy1	1.56451	0.00120381
ENSMUSG00000072915	Gm12258	1.5607	0.00483095
ENSMUSG00000033938	Ndufb7	1.55776	0.0352462
ENSMUSG00000063428	Ddo	1.55718	0.0264946
ENSMUSG00000022197	Pdzd2	1.55489	0.00564146
ENSMUSG00000020140	Lgr5	1.55192	0.0236215
ENSMUSG00000063531	Sema3e	1.55135	0.0246524
ENSMUSG00000030757	Zkscan2	1.55086	0.0294009
ENSMUSG00000028439	Fam219a	1.54372	0.0264543
ENSMUSG00000028312	Smc2	1.5429	0.0015475
ENSMUSG00000030978	Rrm1	1.53709	0.000126875
ENSMUSG00000039208	Metrnl	1.53547	0.00393131
ENSMUSG00000041936	Agrn	1.53474	7.27e-09
ENSMUSG00000051048	P4ha3	1.53422	8.24e-05
ENSMUSG00000042312	S100a13	1.5322	0.000106794
ENSMUSG00000024727	Trpm6	1.53106	0.0486383
ENSMUSG00000034472	Rasd2	1.52775	0.00227271
ENSMUSG00000030539	Sema4b	1.52773	4.84e-06
ENSMUSG00000035413	Tmem98	1.52663	0.00144165
ENSMUSG00000028212	Ccne2	1.525	0.0206675
ENSMUSG00000039405	Prss23	1.52424	4.46e-07
ENSMUSG00000034949	Zfr2	1.5213	0.00550358
ENSMUSG00000037572	Wdhd1	1.51721	0.039764
ENSMUSG00000030621	Me3	1.51513	0.0105994
ENSMUSG00000052957	Gas1	1.50818	0.000101378
ENSMUSG00000028845	Tekt2	1.50742	0.00488163
ENSMUSG00000032968	Inha	1.5067	0.0194024
ENSMUSG00000026934	Lhx3	1.50532	0.0355667
ENSMUSG00000022280	Rnf19a	1.50507	0.000114046
ENSMUSG00000047021	Cfap65	1.5008	0.00625811
ENSMUSG00000049420	Tmem200a	1.49881	0.0468711
ENSMUSG00000017550	Atad5	1.49802	0.0320927
ENSMUSG00000055003	Lrtm2	1.49691	0.00241554
ENSMUSG00000029832	Nfe2l3	1.49281	0.043374
ENSMUSG00000025912	Mybl1	1.48889	0.0272804
ENSMUSG00000020905	Usp43	1.4868	0.0468237
ENSMUSG00000024590	Lmnb1	1.47922	0.0351903
ENSMUSG00000060538	Tmem219	1.47814	0.0484008
ENSMUSG00000025427	Rnf165	1.47809	0.000535156
ENSMUSG00000038539	Atf5	1.47758	0.0496906
ENSMUSG00000045268	Zfp691	1.47547	0.0200165
ENSMUSG00000073434	Wdr90	1.47426	0.0250005
ENSMUSG00000062609	Kcnj15	1.47385	0.00298071
ENSMUSG00000014444	Piezo1	1.47109	0.00910878
ENSMUSG00000019856	Fam184a	1.46712	0.0425593
ENSMUSG00000056752	Dnah9	1.46537	0.0151433
ENSMUSG00000035890	Rnf126	1.46478	0.0239937
ENSMUSG00000054555	Adam12	1.4647	0.00161466
ENSMUSG00000034714	Ttyh2	1.46275	0.0270875
ENSMUSG00000020326	Ccng1	1.45949	2.83e-07
ENSMUSG00000021959	Lats2	1.45918	0.000156853
ENSMUSG00000028952	Zbtb48	1.45721	0.0142004
ENSMUSG00000024497	Pou4f3	1.45712	0.00107055
ENSMUSG00000028980	H6pd	1.45493	0.0372189
ENSMUSG00000003518	Dusp3	1.45427	0.000135624
ENSMUSG00000021707	Dhfr	1.45252	0.0035138
ENSMUSG00000033618	Map3k13	1.45071	0.0396602
ENSMUSG00000004891	Nes	1.44985	0.00885174
ENSMUSG00000028977	Casz1	1.44979	0.0430272
ENSMUSG00000052512	Nav2	1.44974	1.92e-06
ENSMUSG00000071073	Lrrc73	1.44784	0.0199644
ENSMUSG00000004933	Matk	1.4462	0.0408187
ENSMUSG00000039395	Mreg	1.44569	0.00146949
ENSMUSG00000037509	Arhgef4	1.44555	0.00570175
ENSMUSG00000001435	Col18a1	1.44369	6.66e-08
ENSMUSG00000025213	Kazald1	1.44269	0.0111598
ENSMUSG00000037101	Ttc29	1.43734	0.0421304
ENSMUSG00000000594	Gm2a	1.43725	4.43e-11
ENSMUSG00000027635	Dsn1	1.43715	0.0166738
ENSMUSG00000032782	Cntrob	1.43649	0.0128679
ENSMUSG00000041974	Spidr	1.43595	0.0144516
ENSMUSG00000030761	Myo7a	1.43091	0.00176127
ENSMUSG00000018983	E2f2	1.42825	0.0403013
ENSMUSG00000057897	Camk2b	1.42814	0.0420938
ENSMUSG00000029661	Col1a2	1.42813	0.00595271
ENSMUSG00000025780	Itih5	1.42739	2.37e-06
ENSMUSG00000026452	Syt2	1.42403	0.0225097
ENSMUSG00000028655	Mfsd2a	1.41993	1.6e-05
ENSMUSG00000024191	Bnip1	1.41618	7.31e-05
ENSMUSG00000037419	Endod1	1.41389	3.3e-07
ENSMUSG00000027820	Mme	1.41214	1.51e-06
ENSMUSG00000025007	Aldh18a1	1.40862	0.00136969
ENSMUSG00000052949	Rnf157	1.40852	0.00919838
ENSMUSG00000034813	Grip1	1.40744	0.0424749
ENSMUSG00000026211	Obsl1	1.39977	0.0141094
ENSMUSG00000040249	Lrp1	1.39752	0.00102804
ENSMUSG00000024660	Incenp	1.39599	0.0181697
ENSMUSG00000033152	Podxl2	1.39568	0.043915
ENSMUSG00000041886	Macc1	1.39297	0.0162654
ENSMUSG00000110195	Pde2a	1.39101	0.000154235
ENSMUSG00000047735	Samd9l	1.38104	8.88e-07
ENSMUSG00000032818	Loxhd1	1.38091	0.0186194
ENSMUSG00000001525	Tubb5	1.37786	1.96e-06
ENSMUSG00000020044	Timp3	1.37283	2.81e-07
ENSMUSG00000020773	Trim47	1.37044	0.0255103
ENSMUSG00000028523	Tctex1d1	1.36841	0.0499992
ENSMUSG00000042724	Map3k9	1.36305	0.0012823
ENSMUSG00000023904	Hcfc1r1	1.36251	0.00848164
ENSMUSG00000003824	Syce2	1.36037	0.0180079
ENSMUSG00000074358	Ccdc61	1.36009	0.0380536
ENSMUSG00000006445	Epha2	1.35959	0.0177783
ENSMUSG00000028893	Sesn2	1.35918	0.000108455
ENSMUSG00000049515	Espnl	1.35772	0.00378272
ENSMUSG00000042750	Bex2	1.35704	0.0402485
ENSMUSG00000028282	Casp8ap2	1.35458	0.031817
ENSMUSG00000039958	Etfbkmt	1.35155	0.00161948
ENSMUSG00000004100	Ppan	1.35009	0.0354832
ENSMUSG00000059552	Trp53	1.34292	0.000371019
ENSMUSG00000044674	Fzd1	1.34196	0.0002279
ENSMUSG00000042129	Rassf4	1.34094	1.74e-06
ENSMUSG00000049588	Ccdc69	1.33586	0.0325466
ENSMUSG00000036845	Lin37	1.33577	0.0343203
ENSMUSG00000061322	Dnaic1	1.3279	2.71e-05
ENSMUSG00000062372	Otof	1.32785	0.00241302
ENSMUSG00000045930	Clec14a	1.32717	0.0357424
ENSMUSG00000026604	Ptpn14	1.32457	5.21e-05
ENSMUSG00000029610	Aimp2	1.32342	0.00283279
ENSMUSG00000021730	Hcn1	1.32178	0.0498338
ENSMUSG00000042590	Ipo11	1.32013	0.000601241
ENSMUSG00000047649	Cd3eap	1.3191	0.0398237
ENSMUSG00000043456	Zfp536	1.3179	0.000627344
ENSMUSG00000024810	Il33	1.31559	0.000129913
ENSMUSG00000039205	Ciz1	1.3137	0.00622172
ENSMUSG00000034730	Adgrb1	1.30847	0.0401244
ENSMUSG00000002799	Jag2	1.30587	0.00457036
ENSMUSG00000039713	Plekhg5	1.30345	0.00866345
ENSMUSG00000061353	Cxcl12	1.30292	0.00112908
ENSMUSG00000071176	Arhgef10	1.29998	0.0106904
ENSMUSG00000025287	Acot9	1.29981	0.00133891
ENSMUSG00000030609	Aen	1.29639	0.00155495
ENSMUSG00000034413	Neurl1b	1.29317	0.00220297
ENSMUSG00000024165	Hn1l	1.2923	0.000307335
ENSMUSG00000038121	Fam210a	1.28793	3.4e-06
ENSMUSG00000048997	Atxn7l2	1.28705	0.00336776
ENSMUSG00000031930	Wwp2	1.28139	0.000213797
ENSMUSG00000072949	Acot1	1.27817	0.0470174
ENSMUSG00000052353	Cemip	1.27158	0.000291723
ENSMUSG00000029499	Pxmp2	1.27127	0.022768
ENSMUSG00000037578	Pkd2l1	1.26986	0.0299244
ENSMUSG00000019467	Arhgef25	1.2678	0.0421787
ENSMUSG00000026644	Acbd7	1.26555	0.0366079
ENSMUSG00000071637	Cebpd	1.25976	0.00123113
ENSMUSG00000054720	Lrrc8c	1.25971	0.0458015
ENSMUSG00000040451	Sgms1	1.25821	6.67e-07
ENSMUSG00000017466	Timp2	1.25356	0.000255797
ENSMUSG00000026708	Cenpl	1.25166	0.0385106
ENSMUSG00000025350	Rdh5	1.25048	0.031906
ENSMUSG00000041801	Phlda3	1.25048	0.000651975
ENSMUSG00000021175	Cdca7l	1.2463	0.0187922
ENSMUSG00000023959	Clic5	1.24551	1.8e-05
ENSMUSG00000036473	Tbc1d24	1.24522	0.0372379
ENSMUSG00000007659	Bcl2l1	1.24404	4.33e-06
ENSMUSG00000031990	Jam3	1.24398	0.0177172
ENSMUSG00000031740	Mmp2	1.2433	0.00456971
ENSMUSG00000026655	Fam107b	1.24312	0.000807632
ENSMUSG00000028654	Mycl	1.24284	0.0433189
ENSMUSG00000022443	Myh9	1.24204	0.00136421
ENSMUSG00000049122	Frmd3	1.2418	0.0261113
ENSMUSG00000006715	Gmnn	1.24052	0.0471249
ENSMUSG00000036918	Ttc7	1.23703	0.0280933
ENSMUSG00000051323	Pcdh19	1.23084	0.036111
ENSMUSG00000016552	Foxred2	1.23018	0.0174169
ENSMUSG00000049907	Rasl11b	1.22739	0.000616409
ENSMUSG00000019846	Lama4	1.22697	0.0449347
ENSMUSG00000040152	Thbs1	1.22617	6.82e-05
ENSMUSG00000043020	Wdr63	1.22334	0.0259653
ENSMUSG00000043004	Gng2	1.22288	0.0139859
ENSMUSG00000029205	Chrna9	1.22187	0.00759198
ENSMUSG00000024749	Tmc1	1.22175	0.00192159
ENSMUSG00000009876	Cox4i2	1.21898	0.00113996
ENSMUSG00000005667	Mthfd2	1.21625	0.00365405
ENSMUSG00000032834	Pwp2	1.21474	0.0470419
ENSMUSG00000036395	Glb1l2	1.21292	0.000144349
ENSMUSG00000061079	Zfp143	1.21022	0.00399303
ENSMUSG00000025403	Shmt2	1.2074	0.00131941
ENSMUSG00000032221	Mns1	1.20738	0.0477276
ENSMUSG00000014773	Dll1	1.20295	0.00447645
ENSMUSG00000043079	Synpo	1.20117	0.0309638
ENSMUSG00000038453	Srcin1	1.20046	0.0360046
ENSMUSG00000030093	Wnt7a	1.19285	0.000237899
ENSMUSG00000073557	Ppp1r12b	1.19096	0.039341
ENSMUSG00000003873	Bax	1.18974	0.0344613
ENSMUSG00000022240	Ctnnd2	1.18871	0.000337372
ENSMUSG00000016510	Mtif3	1.1842	0.0101532
ENSMUSG00000020492	Ska2	1.18302	0.0122856
ENSMUSG00000026437	Cdk18	1.18246	0.0103121
ENSMUSG00000021009	Ptpn21	1.18228	0.00338178
ENSMUSG00000017144	Rnd3	1.18091	0.000659806
ENSMUSG00000019487	Trip10	1.18049	0.00643079
ENSMUSG00000023348	Trip6	1.17996	0.00966096
ENSMUSG00000030872	Gga2	1.17905	0.00809718
ENSMUSG00000024713	Pcsk5	1.17846	0.0358396
ENSMUSG00000006732	Mettl1	1.17522	0.0197494
ENSMUSG00000039232	Stx11	1.17399	0.0249953
ENSMUSG00000027613	Eif6	1.17007	0.00954671
ENSMUSG00000020752	Recql5	1.16966	0.0281027
ENSMUSG00000018411	Mapt	1.16778	0.00415613
ENSMUSG00000021115	Vrk1	1.16685	0.00435596
ENSMUSG00000062866	Phactr2	1.16667	0.0201107
ENSMUSG00000030930	Chst15	1.166	2.44e-05
ENSMUSG00000071076	Jund	1.1654	0.00824595
ENSMUSG00000029283	Cdc7	1.16397	0.0305577
ENSMUSG00000028039	Efna3	1.16121	0.0189568
ENSMUSG00000004044	Cavin1	1.16029	0.000129097
ENSMUSG00000051111	Sv2c	1.15755	0.0269081
ENSMUSG00000014813	Stc1	1.15607	0.00792913
ENSMUSG00000052560	Cpne8	1.15162	0.0221427
ENSMUSG00000000916	Nsun5	1.14781	0.0336613
ENSMUSG00000025591	Tma16	1.14664	0.0109831
ENSMUSG00000031239	Itm2a	1.14404	0.0169093
ENSMUSG00000007783	Cpt1c	1.14299	0.00431878
ENSMUSG00000028040	Efna4	1.13906	0.0180486
ENSMUSG00000033880	Lgals3bp	1.13903	0.0102177
ENSMUSG00000069833	Ahnak	1.13581	0.000242446
ENSMUSG00000031502	Col4a1	1.13568	0.00192624
ENSMUSG00000025969	Nrp2	1.13552	0.000447495
ENSMUSG00000030494	Rhpn2	1.13283	2.83e-06
ENSMUSG00000024043	Arhgap28	1.13198	0.042302
ENSMUSG00000074968	Ano3	1.12911	0.0286767
ENSMUSG00000052727	Map1b	1.1262	0.00102265
ENSMUSG00000033350	Chst2	1.12544	3.62e-06
ENSMUSG00000078161	Erich3	1.12419	0.00885434
ENSMUSG00000022369	Mtbp	1.12231	0.0335229
ENSMUSG00000074527	Gm14296	1.1218	0.019496
ENSMUSG00000039911	Spsb1	1.11891	0.000689489
ENSMUSG00000035578	Iqcg	1.11797	0.0439948
ENSMUSG00000021760	Gpx8	1.11624	0.000149359
ENSMUSG00000041324	Inhba	1.11279	0.00406854
ENSMUSG00000044712	Slc38a6	1.11225	0.0235994
ENSMUSG00000030554	Synm	1.11205	0.00400432
ENSMUSG00000045284	Dcaf12l1	1.11106	0.0460188
ENSMUSG00000010663	Fads1	1.11009	0.00015761
ENSMUSG00000031399	Fam3a	1.10561	0.00544261
ENSMUSG00000045691	Thtpa	1.1049	0.017786
ENSMUSG00000022783	Spag6l	1.10394	0.034029
ENSMUSG00000025959	Klf7	1.09779	0.000491463
ENSMUSG00000030243	Recql	1.09461	0.0479837
ENSMUSG00000037938	Chchd5	1.09216	0.0268901
ENSMUSG00000041062	Mslnl	1.09207	0.0485613
ENSMUSG00000025237	Parp6	1.09143	0.000715834
ENSMUSG00000028964	Park7	1.09024	0.0215468
ENSMUSG00000063632	Sox11	1.08741	0.0410847
ENSMUSG00000044934	Zfp367	1.08559	0.00742317
ENSMUSG00000073805	Fam196a	1.07795	0.00792735
ENSMUSG00000037887	Dusp8	1.0771	0.0169409
ENSMUSG00000053040	Aph1c	1.07706	0.00210418
ENSMUSG00000028444	Cntfr	1.0756	0.0202631
ENSMUSG00000035234	Abraxas1	1.07392	0.0485337
ENSMUSG00000057329	Bcl2	1.07357	0.00198013
ENSMUSG00000029761	Cald1	1.07248	0.0442021
ENSMUSG00000002105	Slc39a13	1.06957	0.00675193
ENSMUSG00000035024	Ncapd3	1.06878	0.00383278
ENSMUSG00000041189	Chrnb1	1.06819	0.00427106
ENSMUSG00000022436	Sh3bp1	1.06471	0.00244673
ENSMUSG00000025077	Dclre1a	1.05964	0.00550587
ENSMUSG00000033585	Ndn	1.05906	0.0287656
ENSMUSG00000020427	Igfbp3	1.05738	1.13e-06
ENSMUSG00000018001	Cyth3	1.05679	0.0301169
ENSMUSG00000027848	Olfml3	1.0522	0.045082
ENSMUSG00000051817	Sox12	1.04875	0.00553456
ENSMUSG00000060098	Prmt7	1.04846	0.0209064
ENSMUSG00000024742	Fen1	1.04309	0.0340018
ENSMUSG00000030929	Eri2	1.03986	0.00852071
ENSMUSG00000028152	Tspan5	1.03684	0.00401199
ENSMUSG00000039231	Suv39h1	1.03025	0.0104676
ENSMUSG00000020770	Unk	1.02758	0.0283865
ENSMUSG00000025289	Prdx4	1.02724	0.00427779
ENSMUSG00000031955	Bcar1	1.02397	0.0130369
ENSMUSG00000024948	Map4k2	1.02376	0.0284802
ENSMUSG00000010755	Cars	1.019	0.011878
ENSMUSG00000064357	mt-Atp6	1.01761	0.00171169
ENSMUSG00000021262	Evl	1.01644	0.0013074
ENSMUSG00000055320	Tead1	1.0117	0.000530207
ENSMUSG00000025083	Afap1l2	1.0115	0.00246104
ENSMUSG00000030649	Anapc15	1.00867	0.0496125
ENSMUSG00000035829	Ppp1r26	1.00575	0.00267126
ENSMUSG00000026479	Lamc2	1.00492	4.8e-05
ENSMUSG00000026547	Tagln2	1.00052	0.00547309
ENSMUSG00000026810	Dpm2	-1.00062	0.0134498
ENSMUSG00000024900	Cpt1a	-1.00328	0.00270956
ENSMUSG00000035311	Gnptab	-1.00572	0.0027338
ENSMUSG00000027272	Ubr1	-1.00606	0.000124236
ENSMUSG00000042447	Mios	-1.00717	0.0124858
ENSMUSG00000049044	Rapgef4	-1.00727	0.000429921
ENSMUSG00000014496	Ankrd28	-1.00781	0.0303004
ENSMUSG00000031647	Mfap3l	-1.00807	0.00134352
ENSMUSG00000022982	Sod1	-1.00939	0.000281427
ENSMUSG00000001855	Nup214	-1.01259	0.0243862
ENSMUSG00000049225	Pdp1	-1.01722	0.0171267
ENSMUSG00000002688	Prkd1	-1.02028	0.00852578
ENSMUSG00000035828	Pim3	-1.02418	0.00339992
ENSMUSG00000023572	Ccndbp1	-1.02569	0.000294614
ENSMUSG00000001521	Tulp3	-1.02682	0.00037764
ENSMUSG00000041688	Amot	-1.02759	0.000592591
ENSMUSG00000074892	B3galt5	-1.02787	0.000395716
ENSMUSG00000035673	Sbno2	-1.02792	0.00152556
ENSMUSG00000021065	Fut8	-1.02878	6.27e-05
ENSMUSG00000042348	Arl15	-1.03131	0.00442883
ENSMUSG00000022790	Igsf11	-1.0352	0.00713057
ENSMUSG00000034354	Mtmr3	-1.03758	0.00270452
ENSMUSG00000024082	Ndufaf7	-1.03947	0.0487692
ENSMUSG00000050912	Tmem123	-1.0404	7.05e-05
ENSMUSG00000034684	Sema3f	-1.04192	0.000502985
ENSMUSG00000074971	Fibin	-1.04779	3.13e-05
ENSMUSG00000055866	Per2	-1.04819	0.00443154
ENSMUSG00000056124	B4galt6	-1.05333	0.0025084
ENSMUSG00000029156	Sgcb	-1.05346	0.0407072
ENSMUSG00000045664	Cdc42ep2	-1.05665	6.56e-05
ENSMUSG00000033361	Prrg3	-1.06074	0.00231467
ENSMUSG00000021794	Glud1	-1.06133	4.72e-05
ENSMUSG00000072680	Tmem254c	-1.06169	3.93e-05
ENSMUSG00000002980	Bcam	-1.06503	0.00288095
ENSMUSG00000033256	Shf	-1.06651	0.0279172
ENSMUSG00000026827	Gpd2	-1.06902	1.93e-06
ENSMUSG00000052151	Plpp2	-1.06925	0.000148057
ENSMUSG00000033083	Tbc1d4	-1.06955	0.000735245
ENSMUSG00000019806	Aig1	-1.0699	0.000575525
ENSMUSG00000032508	Myd88	-1.0702	0.00267641
ENSMUSG00000066129	Kndc1	-1.07146	0.00166496
ENSMUSG00000026255	Efhd1	-1.07404	0.00143369
ENSMUSG00000032246	Calml4	-1.07542	0.00112084
ENSMUSG00000021068	Nin	-1.07916	0.020116
ENSMUSG00000026110	Mgat4a	-1.08005	0.000197822
ENSMUSG00000029647	Pan3	-1.08243	0.0203123
ENSMUSG00000022323	Rida	-1.08496	0.000220541
ENSMUSG00000023973	Cnpy3	-1.08571	0.0385702
ENSMUSG00000025464	Paox	-1.08648	0.0107725
ENSMUSG00000021823	Vcl	-1.087	0.00897665
ENSMUSG00000020893	Per1	-1.08935	0.0021592
ENSMUSG00000031971	Ccsap	-1.09042	0.0357147
ENSMUSG00000018339	Gpx3	-1.09104	0.00512696
ENSMUSG00000032667	Pon2	-1.09112	1.2e-05
ENSMUSG00000020656	Grhl1	-1.09162	0.00239782
ENSMUSG00000058927	Gm10053	-1.09633	0.0282861
ENSMUSG00000039419	Cntnap2	-1.09745	0.000145696
ENSMUSG00000027459	Fam110a	-1.09901	0.00257174
ENSMUSG00000023942	Slc29a1	-1.09963	0.000414347
ENSMUSG00000022557	Bop1	-1.0997	0.024621
ENSMUSG00000046879	Irgm1	-1.09982	1.81e-05
ENSMUSG00000029084	Cd38	-1.10312	0.0101412
ENSMUSG00000028626	Col9a2	-1.10491	0.00753833
ENSMUSG00000053907	Mat2a	-1.10762	4.53e-07
ENSMUSG00000017493	Igfbp4	-1.10788	0.00238947
ENSMUSG00000050002	Idnk	-1.11167	0.0256986
ENSMUSG00000024754	Tmem2	-1.11181	5.74e-05
ENSMUSG00000023034	Nr4a1	-1.11454	1.63e-06
ENSMUSG00000022528	Hes1	-1.1172	0.000181126
ENSMUSG00000068740	Celsr2	-1.11807	0.000236422
ENSMUSG00000038034	Igsf8	-1.11997	4.4e-05
ENSMUSG00000045100	Slc25a26	-1.12057	0.0101016
ENSMUSG00000021250	Fos	-1.12284	5.54e-06
ENSMUSG00000076435	Acsf2	-1.12335	0.00115373
ENSMUSG00000016942	Tmprss6	-1.12576	0.000235536
ENSMUSG00000043372	Hexim2	-1.12579	0.045192
ENSMUSG00000000385	Tmprss2	-1.12818	0.000856158
ENSMUSG00000020423	Btg2	-1.12904	5.81e-05
ENSMUSG00000001334	Fndc5	-1.1406	0.000786414
ENSMUSG00000005672	Kit	-1.14242	0.00026145
ENSMUSG00000042289	Hsd3b7	-1.1437	8.94e-05
ENSMUSG00000021892	Sh3bp5	-1.14528	0.00025884
ENSMUSG00000029149	Krtcap3	-1.14589	0.00999599
ENSMUSG00000043753	Dmrta1	-1.14736	0.000639573
ENSMUSG00000040111	Gramd1b	-1.14912	1.66e-05
ENSMUSG00000028988	Ctnnbip1	-1.15277	0.00027732
ENSMUSG00000032849	Abcc4	-1.15747	0.00874728
ENSMUSG00000040690	Col16a1	-1.15977	0.00159571
ENSMUSG00000053411	Cbx7	-1.16009	0.011306
ENSMUSG00000023947	Nfkbie	-1.16402	0.00164146
ENSMUSG00000007034	Slc44a4	-1.16865	0.0124264
ENSMUSG00000027079	Clp1	-1.17216	0.00157435
ENSMUSG00000104063	Pcdhgb7	-1.17374	0.0283034
ENSMUSG00000029455	Aldh2	-1.17515	0.000151717
ENSMUSG00000027894	Slc6a17	-1.17942	0.00121454
ENSMUSG00000022912	Pros1	-1.18122	0.00548085
ENSMUSG00000023915	Tnfrsf21	-1.1821	0.000428992
ENSMUSG00000049502	Dtx3l	-1.18445	0.0218509
ENSMUSG00000029838	Ptn	-1.18649	3.89e-06
ENSMUSG00000027901	Dennd2d	-1.18761	0.017255
ENSMUSG00000024535	Snx24	-1.19294	8.36e-05
ENSMUSG00000021314	Amph	-1.19573	0.000203722
ENSMUSG00000005262	Ufd1	-1.19878	1.69e-06
ENSMUSG00000031608	Galnt7	-1.19985	2.5e-05
ENSMUSG00000022112	Gpc5	-1.20035	0.00144092
ENSMUSG00000032802	Srxn1	-1.20124	0.00705227
ENSMUSG00000029810	Tmem176b	-1.20385	3.32e-06
ENSMUSG00000031610	Scrg1	-1.20676	0.0188926
ENSMUSG00000051497	Kcnj16	-1.21093	3.51e-06
ENSMUSG00000018796	Acsl1	-1.21451	5.93e-06
ENSMUSG00000027788	Otol1	-1.21951	2.34e-08
ENSMUSG00000033721	Vav3	-1.22024	0.000109947
ENSMUSG00000054499	Dedd2	-1.22395	0.00390754
ENSMUSG00000041515	Irf8	-1.22478	0.00538504
ENSMUSG00000027371	Fahd2a	-1.22791	0.000943419
ENSMUSG00000025915	Sgk3	-1.22917	5.19e-06
ENSMUSG00000015224	Cyp2j9	-1.22966	0.00221143
ENSMUSG00000033066	Gas7	-1.23184	0.0369092
ENSMUSG00000053560	Ier2	-1.23446	5.88e-05
ENSMUSG00000071302	2610044O15Rik8	-1.23477	0.0153334
ENSMUSG00000000088	Cox5a	-1.23615	0.00218495
ENSMUSG00000067212	H2-T23	-1.24141	0.000711357
ENSMUSG00000028392	Bspry	-1.24445	0.00441315
ENSMUSG00000019998	Stx7	-1.24468	1.77e-05
ENSMUSG00000032382	Snx1	-1.24535	7.62e-05
ENSMUSG00000032854	Ugt8a	-1.24593	0.00050143
ENSMUSG00000029851	Tcaf2	-1.24797	0.0107784
ENSMUSG00000029804	Herc3	-1.24849	0.0137523
ENSMUSG00000021591	Glrx	-1.24977	0.00211098
ENSMUSG00000024074	Crim1	-1.25695	9.03e-09
ENSMUSG00000022636	Alcam	-1.25762	0.00404836
ENSMUSG00000025239	Limd1	-1.25814	1.49e-05
ENSMUSG00000024042	Sik1	-1.25816	0.00870809
ENSMUSG00000029650	Slc46a3	-1.26084	0.00855142
ENSMUSG00000057092	Fxyd3	-1.26234	0.000554905
ENSMUSG00000022780	Meltf	-1.26799	8.11e-06
ENSMUSG00000042505	Sdhaf3	-1.26926	0.013559
ENSMUSG00000039084	Chad	-1.2695	0.0258103
ENSMUSG00000002997	Prkar2b	-1.27244	1.12e-05
ENSMUSG00000036960	Clca2	-1.28095	0.00498614
ENSMUSG00000024232	Bambi	-1.28207	0.000321127
ENSMUSG00000028459	Cd72	-1.28566	0.0381102
ENSMUSG00000032359	Ctsh	-1.28709	0.000129834
ENSMUSG00000023367	Tmem176a	-1.29376	9.25e-05
ENSMUSG00000048148	Nwd1	-1.29502	0.0353006
ENSMUSG00000026335	Pam	-1.2971	0.0104933
ENSMUSG00000036181	Hist1h1c	-1.29866	0.0267047
ENSMUSG00000038068	Rnf144b	-1.29866	0.0386744
ENSMUSG00000060002	Chpt1	-1.3003	8.03e-07
ENSMUSG00000040435	Ppp1r15a	-1.30161	2.83e-05
ENSMUSG00000031246	Sh3bgrl	-1.30172	3.22e-07
ENSMUSG00000052364	B630019K06Rik	-1.3078	0.00942216
ENSMUSG00000045027	Prss22	-1.31419	0.00446483
ENSMUSG00000000340	Dbt	-1.32209	0.000835439
ENSMUSG00000045394	Epcam	-1.32259	9.44e-08
ENSMUSG00000026922	Agpat2	-1.32837	0.000568275
ENSMUSG00000039031	Arhgap18	-1.32843	0.0131327
ENSMUSG00000000708	Kat2b	-1.32926	1.66e-06
ENSMUSG00000037868	Egr2	-1.33764	4.21e-05
ENSMUSG00000049421	Zfp260	-1.36106	0.0011353
ENSMUSG00000045744	Bricd5	-1.36178	0.00246783
ENSMUSG00000064356	mt-Atp8	-1.36266	0.0121873
ENSMUSG00000038871	Bpgm	-1.36343	8.57e-08
ENSMUSG00000039936	Pik3cd	-1.37573	0.021838
ENSMUSG00000078117	Gm16485	-1.37643	0.0275004
ENSMUSG00000004035	Gstm7	-1.38012	0.0409008
ENSMUSG00000068735	Trp53i11	-1.38293	0.00117537
ENSMUSG00000027660	Skil	-1.38759	0.000140941
ENSMUSG00000062861	Zfp28	-1.39668	0.0409438
ENSMUSG00000053897	Slc39a8	-1.40814	2.5e-08
ENSMUSG00000079355	Ackr4	-1.40955	0.00352889
ENSMUSG00000057604	Lmcd1	-1.41044	0.000277947
ENSMUSG00000000154	Slc22a18	-1.41142	0.0369253
ENSMUSG00000024516	Sec11c	-1.41544	0.000766624
ENSMUSG00000031775	Pllp	-1.42725	4.43e-05
ENSMUSG00000033706	Smyd5	-1.43237	3.46e-06
ENSMUSG00000037447	Arid5a	-1.44256	0.000233377
ENSMUSG00000007097	Atp1a2	-1.44467	2.2e-06
ENSMUSG00000034863	Ano8	-1.45035	0.0269101
ENSMUSG00000028017	Egf	-1.45146	0.00337747
ENSMUSG00000021456	Fbp2	-1.4517	9.61e-05
ENSMUSG00000029790	Cep41	-1.45404	1.41e-13
ENSMUSG00000018909	Arrb1	-1.46693	1.23e-05
ENSMUSG00000042501	Cpa6	-1.46793	0.0394203
ENSMUSG00000050103	Agmo	-1.48595	0.00691497
ENSMUSG00000070867	Trabd2b	-1.48597	2.4e-10
ENSMUSG00000063108	Zfp26	-1.49016	0.00246079
ENSMUSG00000019960	Dusp6	-1.49427	9.75e-12
ENSMUSG00000043664	Tmem221	-1.49916	0.000105629
ENSMUSG00000020651	Slc26a4	-1.52567	1.61e-07
ENSMUSG00000026870	Cutal	-1.52668	7.61e-08
ENSMUSG00000070287	Slc35g2	-1.53455	3.99e-05
ENSMUSG00000025094	Slc18a2	-1.53578	6.3e-05
ENSMUSG00000036585	Fgf1	-1.54112	0.045835
ENSMUSG00000029561	Oasl2	-1.54434	0.00875519
ENSMUSG00000002881	Nab1	-1.5446	4.29e-06
ENSMUSG00000054484	Tmem62	-1.54884	1.03e-06
ENSMUSG00000044912	Syt16	-1.56462	0.0433344
ENSMUSG00000036091	Hyal3	-1.58454	0.00876353
ENSMUSG00000020034	Tcp11l2	-1.58476	0.00079248
ENSMUSG00000020275	Rel	-1.58902	0.0364446
ENSMUSG00000061132	Blnk	-1.59268	0.00110644
ENSMUSG00000029622	Arpc1b	-1.59785	4.25e-08
ENSMUSG00000047161	Chst9	-1.60275	0.0458026
ENSMUSG00000049551	Fzd9	-1.60496	0.000324359
ENSMUSG00000031938	4931406C07Rik	-1.61201	4e-07
ENSMUSG00000026826	Nr4a2	-1.63142	0.00271129
ENSMUSG00000052914	Cyp2j6	-1.63226	2.38e-09
ENSMUSG00000028634	Hivep3	-1.63361	0.0138199
ENSMUSG00000036661	Dennd3	-1.68769	0.000881284
ENSMUSG00000011148	Adssl1	-1.68833	6.88e-06
ENSMUSG00000037681	Esyt3	-1.68836	5.12e-05
ENSMUSG00000036030	Prtg	-1.69954	0.00102498
ENSMUSG00000034059	Ypel4	-1.70034	0.00455462
ENSMUSG00000078768	Zfp566	-1.70806	0.0301323
ENSMUSG00000022425	Enpp2	-1.71276	6.37e-06
ENSMUSG00000047446	Arl4a	-1.72954	3.44e-07
ENSMUSG00000010307	Tmem86a	-1.72965	1.19e-08
ENSMUSG00000030200	Bcl2l14	-1.73516	0.0101906
ENSMUSG00000036218	Pdzrn4	-1.73689	0.0107377
ENSMUSG00000026163	Sphkap	-1.76109	0.0153031
ENSMUSG00000003418	St8sia6	-1.76879	0.000154347
ENSMUSG00000023019	Gpd1	-1.7705	0.0294358
ENSMUSG00000028088	Fmo5	-1.78005	0.0194945
ENSMUSG00000091586	Cyp4f17	-1.78022	0.0286233
ENSMUSG00000028167	Bdh2	-1.79088	4.02e-08
ENSMUSG00000042284	Itga1	-1.79344	0.0394605
ENSMUSG00000027931	Npr1	-1.79407	0.0371822
ENSMUSG00000033356	Pus7l	-1.79699	0.0395853
ENSMUSG00000082361	Btc	-1.81626	0.0282783
ENSMUSG00000045094	Arhgef37	-1.81718	0.0179386
ENSMUSG00000049916	2610318N02Rik	-1.83609	0.0284878
ENSMUSG00000017057	Il13ra1	-1.84183	2.43e-09
ENSMUSG00000033207	Mamdc2	-1.84812	0.0318949
ENSMUSG00000024866	Acy3	-1.8569	4.15e-08
ENSMUSG00000025473	Adam8	-1.88741	3.53e-08
ENSMUSG00000055978	Fut2	-1.89932	3.75e-08
ENSMUSG00000098905	Zfp953	-1.89947	0.0396314
ENSMUSG00000054150	Syne3	-1.9109	0.0191624
ENSMUSG00000053175	Bcl3	-1.92978	0.0159637
ENSMUSG00000032068	Plet1	-1.95407	0.000342294
ENSMUSG00000024774	Ankrd22	-1.97337	2.52e-05
ENSMUSG00000049892	Rasd1	-1.97407	0.00124699
ENSMUSG00000022987	Zfp641	-1.977	0.00496509
ENSMUSG00000067586	S1pr3	-1.97887	0.00830901
ENSMUSG00000048001	Hes5	-2.01276	0.000804421
ENSMUSG00000033208	S100b	-2.013	2.95e-13
ENSMUSG00000102758	Naaladl2	-2.05174	2.02e-11
ENSMUSG00000033634	Nat8f2	-2.05499	0.0458623
ENSMUSG00000071632	2510002D24Rik	-2.08602	3.87e-08
ENSMUSG00000027834	Serpini1	-2.10438	0.000223904
ENSMUSG00000022037	Clu	-2.109	1.18e-12
ENSMUSG00000089704	Galnt2	-2.17882	0.0116716
ENSMUSG00000044827	Tlr1	-2.19395	0.0336849
ENSMUSG00000073771	Btbd19	-2.19515	1.75e-12
ENSMUSG00000020682	Mmp28	-2.20645	2.4e-07
ENSMUSG00000020297	Nsg2	-2.22239	0.00285721
ENSMUSG00000040046	Tph1	-2.26117	1.31e-06
ENSMUSG00000025481	Urah	-2.28862	0.00265175
ENSMUSG00000026360	Rgs2	-2.29208	4.27e-20
ENSMUSG00000036298	Slc2a13	-2.29523	1.57e-06
ENSMUSG00000073418	C4b	-2.29843	0.000804115
ENSMUSG00000044976	Wdr72	-2.31393	0.00806305
ENSMUSG00000035896	Rnase1	-2.32717	7.41e-09
ENSMUSG00000079450	Cldn34c1	-2.32768	0.0336019
ENSMUSG00000029370	Rassf6	-2.33396	8.47e-08
ENSMUSG00000053675	Tgm5	-2.3344	0.000238855
ENSMUSG00000034127	Tspan8	-2.35491	9.84e-11
ENSMUSG00000043068	Fam89a	-2.36028	8.14e-05
ENSMUSG00000026389	Steap3	-2.36103	8.04e-13
ENSMUSG00000093661	Eif4e3	-2.37302	0.0437962
ENSMUSG00000040093	Bmf	-2.37949	0.0246164
ENSMUSG00000056973	Ces1d	-2.39104	1.95e-14
ENSMUSG00000028996	Rbp7	-2.40487	0.000330588
ENSMUSG00000005980	Dnase1	-2.41596	1.38e-06
ENSMUSG00000027895	Kcnc4	-2.44682	0.0055028
ENSMUSG00000042429	Adora1	-2.45205	8.13e-05
ENSMUSG00000050808	Muc15	-2.45625	3.95e-15
ENSMUSG00000074272	Ceacam1	-2.50488	1.77e-05
ENSMUSG00000001622	Csn3	-2.58717	0.0158184
ENSMUSG00000013766	Ly6g6e	-2.59839	0.0387646
ENSMUSG00000023259	Slc26a6	-2.62486	0.00645621
ENSMUSG00000035237	Lcat	-2.64312	0.000105368
ENSMUSG00000032080	Apoa4	-2.69229	0.0416768
ENSMUSG00000005864	Cnga2	-2.72984	0.00229444
ENSMUSG00000024371	C2	-2.73966	0.000307103
ENSMUSG00000064246	Chil1	-2.74017	3.37e-11
ENSMUSG00000028064	Sema4a	-2.74274	0.0230365
ENSMUSG00000031385	Plxnb3	-2.75218	0.0202373
ENSMUSG00000028341	Nr4a3	-2.76998	1.82e-07
ENSMUSG00000031448	Adprhl1	-2.82212	0.0107663
ENSMUSG00000020218	Wif1	-2.84427	0.0492628
ENSMUSG00000047259	Mc4r	-2.85829	0.0411326
ENSMUSG00000042808	Gpx2	-2.9142	8.66e-24
ENSMUSG00000031825	Crispld2	-2.93969	0.0172252
ENSMUSG00000022871	Fetub	-3.00317	0.00349292
ENSMUSG00000053137	Mapk11	-3.05378	0.00269817
ENSMUSG00000034422	Parp14	-3.0799	0.00562748
ENSMUSG00000044734	Serpinb1a	-3.20642	0.000768489
ENSMUSG00000046500	Fam19a4	-3.21703	0.0127088
ENSMUSG00000050737	Ptges	-3.22428	0.000208279
ENSMUSG00000024349	Tmem173	-3.27236	2.75e-21
ENSMUSG00000078173	Lenep	-3.29751	0.0459312
ENSMUSG00000024526	Cidea	-3.40826	0.00309256
ENSMUSG00000030157	Clec2d	-3.44103	0.00567471
ENSMUSG00000038244	Mical2	-3.45047	0.00240696
ENSMUSG00000074625	Arhgap40	-3.46096	0.0275556
ENSMUSG00000078921	Tgtp2	-3.51609	0.00591338
ENSMUSG00000021091	Serpina3n	-3.66779	1.74e-07
ENSMUSG00000059991	Nptx2	-3.99416	0.000359521
ENSMUSG00000054385	Ceacam2	-4.06251	0.0487373
ENSMUSG00000045657	Pcdhb10	-4.16613	0.0395693
ENSMUSG00000054013	Tmem179	-4.4093	5.99e-08
ENSMUSG00000022864	D16Ertd472e	-4.52374	0.0431411
ENSMUSG00000020357	Flt4	-4.69428	0.0300667
ENSMUSG00000101678	Gm29609	-4.69809	0.0281356
ENSMUSG00000066800	Rnasel	-4.81315	0.0365161
ENSMUSG00000073599	Ecscr	-4.96054	0.0156169
ENSMUSG00000063626	Unc5d	-5.03758	0.0233863
ENSMUSG00000056529	Ptafr	-5.10313	0.0170195
ENSMUSG00000109510	Gm42417	-5.24409	0.00540664
ENSMUSG00000109129	Gm44973	-5.29041	0.00456617
ENSMUSG00000073598	1700066B19Rik	-5.34292	0.00407156
ENSMUSG00000054252	Fgfr3	-5.43641	0.000678107
ENSMUSG00000019990	Pde7b	-5.65848	0.000170859
ENSMUSG00000023031	Cela1	-6.212	0.000125482
ENSMUSG00000094076	Gm4767	-6.32869	0.00018653
