# Supplementary material for: Small-molecule inhibition of Lats kinases may promote Yap-dependent proliferation in postmitotic mammalian tissues
Source: Nat Commun. 2021 May 25;12:3100. doi: 10.1038/s41467-021-23395-3 (PMC8149661; doi:10.1038/s41467-021-23395-3)
Supplement: Supplementary file 5 — Supplementary Data 2 [file 41467_2021_23395_MOESM5_ESM.xlsx]

## Sheet: DESeq_DMSO_TRULI_10d_protein_lo
Supplementary data 2. Protein coding genes differentially expressed in P21 supporting cells after 5 d of TRULI treatment followed by 5 d drug withdrawal compared to control. Related to Figure 5.
Ensembl ID	Official gene symbol	log2FoldChange TRULI vs DMSO	p-value
ENSMUSG00000040627	Aicda	22.6245	2.27e-06
ENSMUSG00000024471	Myot	22.6131	2.29e-06
ENSMUSG00000026018	Ica1l	10.4544	0.0285774
ENSMUSG00000038457	Tmem255b	8.86519	0.00126167
ENSMUSG00000045777	Ifitm10	8.57897	1.26e-06
ENSMUSG00000056296	Synpr	8.45197	0.00633791
ENSMUSG00000110266	Gm32742	7.95637	3.44e-06
ENSMUSG00000022783	Spag6l	7.856	0.000208701
ENSMUSG00000020431	Adcy1	7.7741	0.000381153
ENSMUSG00000078921	Tgtp2	7.77226	0.000507423
ENSMUSG00000027463	Slc52a3	7.71354	0.000240484
ENSMUSG00000046192	Iqub	7.67482	0.000676955
ENSMUSG00000053111	Fank1	7.55794	6.64e-06
ENSMUSG00000038463	Olfml2b	7.54114	0.000771649
ENSMUSG00000035578	Iqcg	7.3978	0.000113238
ENSMUSG00000041062	Mslnl	7.32918	0.000909253
ENSMUSG00000032818	Loxhd1	7.29553	1.12e-05
ENSMUSG00000057716	Tmem178b	7.28634	1.01e-05
ENSMUSG00000022803	Popdc2	7.21827	0.00099006
ENSMUSG00000094686	Ccl21a	7.20015	1.13e-06
ENSMUSG00000046961	Gpr156	7.18439	0.00215785
ENSMUSG00000028294	Cfap206	7.17516	3.8e-05
ENSMUSG00000044317	Gpr4	7.15813	0.000899808
ENSMUSG00000079502	Cfap77	7.13924	1.1e-07
ENSMUSG00000037636	Slc25a43	7.13757	0.00540019
ENSMUSG00000001403	Ube2c	7.07756	0.00166513
ENSMUSG00000056089	Gm5468	7.05144	0.0066779
ENSMUSG00000000365	Rnf17	6.96317	0.00478216
ENSMUSG00000056306	Sertm1	6.89189	0.00396778
ENSMUSG00000057457	Phex	6.8485	0.0110323
ENSMUSG00000063011	Msln	6.81418	0.00692051
ENSMUSG00000041323	Ak7	6.80878	0.00539286
ENSMUSG00000051041	Olfml1	6.793	0.003246
ENSMUSG00000109446	Gm9195	6.78404	0.0124915
ENSMUSG00000032226	Gcnt3	6.72957	0.00408345
ENSMUSG00000038319	Kcnh2	6.68087	0.00806464
ENSMUSG00000060568	Fam78b	6.6439	0.0169871
ENSMUSG00000104346	Pcdhga3	6.61835	0.010995
ENSMUSG00000023968	Crip3	6.58218	4.07e-06
ENSMUSG00000042707	Dnali1	6.5782	0.00647247
ENSMUSG00000040035	Disp2	6.5421	0.00903615
ENSMUSG00000032221	Mns1	6.53487	0.00765506
ENSMUSG00000003227	Edar	6.51362	0.0112125
ENSMUSG00000087236	Kif28	6.49751	0.0124706
ENSMUSG00000025576	Rbfox3	6.47415	0.00887521
ENSMUSG00000024340	Btnl2	6.45551	0.0250897
ENSMUSG00000028523	Tctex1d1	6.4536	0.00907278
ENSMUSG00000031654	Cbln1	6.42752	0.0105962
ENSMUSG00000045631	Tmprss12	6.38681	0.0287306
ENSMUSG00000055633	Zfp580	6.37653	0.0111626
ENSMUSG00000072647	Adam1a	6.31977	0.0211043
ENSMUSG00000033952	Aspm	6.29713	0.0170645
ENSMUSG00000043020	Wdr63	6.28921	0.000847935
ENSMUSG00000035385	Ccl2	6.27721	0.0354
ENSMUSG00000027955	Fam198b	6.27721	0.0354
ENSMUSG00000042708	Shcbp1l	6.25529	0.0157932
ENSMUSG00000027843	Ptpn22	6.25034	0.0162087
ENSMUSG00000028589	1700012P22Rik	6.2441	0.0246344
ENSMUSG00000022262	Dnah5	6.20994	0.0234554
ENSMUSG00000020151	Ptprr	6.20473	0.0266533
ENSMUSG00000039963	Ccdc40	6.1696	0.0254958
ENSMUSG00000022054	Nefm	6.1696	0.0254958
ENSMUSG00000063434	Sorcs3	6.16424	0.0288662
ENSMUSG00000004996	Mri1	6.15222	3.69e-05
ENSMUSG00000086848	Lce6a	6.11304	0.0234757
ENSMUSG00000027107	Chrna1	6.10821	0.000127751
ENSMUSG00000060224	Pyroxd2	6.09989	0.0297732
ENSMUSG00000053441	Adamts19	6.09837	0.000481255
ENSMUSG00000003752	Itpkc	6.09324	0.000677794
ENSMUSG00000047992	Fam69c	6.0866	0.0237876
ENSMUSG00000042604	Kcna4	5.99591	0.0359745
ENSMUSG00000035778	Ggta1	5.98989	0.0401227
ENSMUSG00000021730	Hcn1	5.97288	3.08e-06
ENSMUSG00000056174	Col8a2	5.94785	0.0122397
ENSMUSG00000078776	9530053A07Rik	5.93806	0.0336159
ENSMUSG00000047021	Cfap65	5.93281	1.18e-05
ENSMUSG00000010044	Zmynd10	5.88282	0.0381425
ENSMUSG00000042451	Mybph	5.8398	0.040636
ENSMUSG00000040569	Slc26a7	5.77706	0.00772672
ENSMUSG00000065952	C330021F23Rik	5.75786	0.00293407
ENSMUSG00000075334	Rprm	5.74796	2.3e-05
ENSMUSG00000045658	Pid1	5.7418	0.00129256
ENSMUSG00000028637	Ccdc30	5.73039	0.0104849
ENSMUSG00000059022	Kcp	5.71944	0.00012309
ENSMUSG00000021508	Cxcl14	5.6766	5.97e-05
ENSMUSG00000078630	Tomt	5.66737	0.00331728
ENSMUSG00000035095	Fam167a	5.66282	0.0104703
ENSMUSG00000029126	Nsg1	5.64436	0.00746193
ENSMUSG00000023259	Slc26a6	5.62074	0.00695013
ENSMUSG00000053153	Spag16	5.50491	0.00576493
ENSMUSG00000003657	Calb2	5.44973	1.33e-06
ENSMUSG00000032561	Acpp	5.36853	1.68e-08
ENSMUSG00000042678	Myo15	5.35151	0.00139997
ENSMUSG00000092216	Gm19345	5.34702	0.0397072
ENSMUSG00000026805	Barhl1	5.32754	0.00497822
ENSMUSG00000096257	Ccer2	5.28267	0.0215699
ENSMUSG00000031789	Cngb1	5.2678	0.0448936
ENSMUSG00000037101	Ttc29	5.25786	0.00145868
ENSMUSG00000062252	Lhfpl5	5.24906	0.0240735
ENSMUSG00000030638	Sh3gl3	5.24397	0.0170082
ENSMUSG00000030996	Art1	5.21017	0.00296053
ENSMUSG00000109764	Klkb1	5.12948	0.0414286
ENSMUSG00000028480	Glipr2	5.12415	0.0262218
ENSMUSG00000046550	Spin2c	5.1239	0.0265675
ENSMUSG00000062372	Otof	5.12212	3.03e-10
ENSMUSG00000047228	A2ml1	5.10765	0.02844
ENSMUSG00000021998	Lcp1	5.10547	0.0281878
ENSMUSG00000101860	Mindy4b-ps	5.08318	1.05e-09
ENSMUSG00000039717	Ralyl	5.06777	0.000384324
ENSMUSG00000073878	Gm13304	5.01913	0.00161885
ENSMUSG00000045174	Amer3	5.00768	0.0223561
ENSMUSG00000020658	Efr3b	4.96478	0.0117628
ENSMUSG00000047428	Dlk2	4.95294	0.000247777
ENSMUSG00000004988	Fxyd4	4.94344	0.0388902
ENSMUSG00000074735	Gm21994	4.90525	0.0471946
ENSMUSG00000048416	Mlf1	4.87101	0.000134188
ENSMUSG00000090625	Gm20721	4.84749	5.34e-07
ENSMUSG00000038530	Rgs4	4.76545	0.00456578
ENSMUSG00000043850	Clrn1	4.69313	9.77e-07
ENSMUSG00000026452	Syt2	4.67563	0.00281149
ENSMUSG00000043857	Mgat5b	4.67391	5.65e-05
ENSMUSG00000024155	Meiob	4.66403	0.025266
ENSMUSG00000026037	Orc2	4.64625	0.0291834
ENSMUSG00000049685	Cyp2g1	4.64272	0.00620924
ENSMUSG00000027676	Ccdc39	4.63455	0.0117293
ENSMUSG00000056752	Dnah9	4.6298	0.00969703
ENSMUSG00000034593	Myo5a	4.60705	0.0113542
ENSMUSG00000078580	E430018J23Rik	4.59075	0.0012781
ENSMUSG00000042750	Bex2	4.58264	0.0146701
ENSMUSG00000063531	Sema3e	4.58037	0.01935
ENSMUSG00000041476	Smpx	4.56202	0.00835683
ENSMUSG00000040867	Begain	4.48021	0.000427425
ENSMUSG00000031844	Hsd17b2	4.46764	0.0193801
ENSMUSG00000057897	Camk2b	4.44739	0.0346518
ENSMUSG00000038508	Gdf15	4.43199	0.00769203
ENSMUSG00000032502	Stac	4.41333	0.00438154
ENSMUSG00000032358	Fam83b	4.40314	0.000303909
ENSMUSG00000033966	Cdkl4	4.34515	1.21e-06
ENSMUSG00000050410	Tcf19	4.33383	0.000110402
ENSMUSG00000046618	Olfml2a	4.31489	4.31e-05
ENSMUSG00000074968	Ano3	4.31187	0.000724184
ENSMUSG00000027273	Snap25	4.31011	0.000190535
ENSMUSG00000016200	Syt14	4.29377	0.0384423
ENSMUSG00000095115	Itpripl2	4.25944	0.00339134
ENSMUSG00000042581	Thsd7b	4.25911	0.00280005
ENSMUSG00000048782	Insc	4.25504	0.00250187
ENSMUSG00000017740	Slc12a5	4.23542	0.00214255
ENSMUSG00000001504	Irx2	4.21991	0.00138694
ENSMUSG00000024713	Pcsk5	4.20971	0.00449089
ENSMUSG00000057914	Cacnb2	4.19785	0.00059748
ENSMUSG00000034457	Eda2r	4.19116	0.00548358
ENSMUSG00000046056	Sbsn	4.18959	0.00902621
ENSMUSG00000034706	Dnaic2	4.18152	0.0188788
ENSMUSG00000021806	Nid2	4.17071	0.00943139
ENSMUSG00000032135	Mcam	4.16256	0.0414901
ENSMUSG00000043461	Sptssb	4.15526	0.0334724
ENSMUSG00000024497	Pou4f3	4.13927	4.51e-08
ENSMUSG00000032878	Ccdc85a	4.06455	0.0249241
ENSMUSG00000043311	D17H6S53E	4.06199	0.01742
ENSMUSG00000050195	Scd4	4.05965	0.000630357
ENSMUSG00000042660	Wdr55	4.00828	0.00404556
ENSMUSG00000038132	Rbm24	3.98693	3.5e-05
ENSMUSG00000023473	Celsr3	3.97444	0.00047135
ENSMUSG00000064225	Paqr9	3.97167	0.00249869
ENSMUSG00000051036	Ttc24	3.94459	0.0406442
ENSMUSG00000025129	Ppp1r27	3.92729	0.000552164
ENSMUSG00000058886	Deaf1	3.9239	0.000366459
ENSMUSG00000034579	Pla2g3	3.90169	0.045086
ENSMUSG00000001473	Tubb6	3.89509	0.013489
ENSMUSG00000058297	Spock2	3.88113	0.0017324
ENSMUSG00000021567	Nkd2	3.87545	0.0013939
ENSMUSG00000026483	Fam129a	3.8136	0.00276852
ENSMUSG00000035189	Ano4	3.80571	0.00575675
ENSMUSG00000020905	Usp43	3.78691	0.00280105
ENSMUSG00000033676	Gabrb3	3.78591	0.00410088
ENSMUSG00000021556	Golm1	3.77234	0.0140116
ENSMUSG00000033458	Fan1	3.76676	0.0191792
ENSMUSG00000036672	Cenpt	3.764	0.0172543
ENSMUSG00000039021	Ttc16	3.76154	0.0363282
ENSMUSG00000031709	Tbc1d9	3.74535	0.00808969
ENSMUSG00000037661	Gpr160	3.74067	0.000191823
ENSMUSG00000029561	Oasl2	3.73783	8.31e-05
ENSMUSG00000026820	Ptges2	3.71995	0.0257018
ENSMUSG00000023033	Scn8a	3.71477	0.0172113
ENSMUSG00000005716	Pvalb	3.69171	0.0174667
ENSMUSG00000034427	Myo15b	3.69039	0.00115808
ENSMUSG00000024227	Pdzph1	3.6528	0.0046791
ENSMUSG00000037493	Cib2	3.58111	0.0116209
ENSMUSG00000027478	Dnmt3b	3.56437	0.0183931
ENSMUSG00000079605	Zbtb9	3.56318	0.00705826
ENSMUSG00000078234	Klhdc7a	3.53225	0.00845019
ENSMUSG00000030761	Myo7a	3.52407	0.0274391
ENSMUSG00000041762	Gpr155	3.52308	0.0110692
ENSMUSG00000022245	Skor1	3.49949	0.01271
ENSMUSG00000031129	Slc9a9	3.49451	0.00336089
ENSMUSG00000034317	Trim59	3.46198	0.00585286
ENSMUSG00000030074	Gxylt2	3.45764	0.0285786
ENSMUSG00000024897	Apba1	3.45392	8.69e-05
ENSMUSG00000030905	Crym	3.4386	0.00100877
ENSMUSG00000019935	Slc17a8	3.43367	0.00107457
ENSMUSG00000029275	Gfi1	3.4163	0.0424606
ENSMUSG00000024857	Cabp2	3.40807	0.000617264
ENSMUSG00000053799	Exoc6	3.40729	0.00314193
ENSMUSG00000011034	Slc5a1	3.38428	0.0297234
ENSMUSG00000074358	Ccdc61	3.3803	0.0190227
ENSMUSG00000066952	Myo1h	3.37114	0.00201817
ENSMUSG00000049515	Espnl	3.37065	0.000333547
ENSMUSG00000069920	B3gnt9	3.36366	0.0303679
ENSMUSG00000025586	Cpeb1	3.36314	0.000895521
ENSMUSG00000019846	Lama4	3.34331	0.000778768
ENSMUSG00000015354	Pcolce2	3.3305	0.0467133
ENSMUSG00000000811	Txnrd3	3.3163	0.0171812
ENSMUSG00000039552	Rsph4a	3.30434	0.0368147
ENSMUSG00000055639	Dach1	3.27114	0.0301852
ENSMUSG00000020439	Smtn	3.25368	0.008925
ENSMUSG00000063919	Srrm4	3.24034	0.0182723
ENSMUSG00000044948	Cfap43	3.22701	0.00875601
ENSMUSG00000014503	Pkd2l2	3.22689	0.00948754
ENSMUSG00000078746	Fam205a4	3.16073	0.0196513
ENSMUSG00000056724	Nbeal2	3.15895	0.00758784
ENSMUSG00000033871	Ppargc1b	3.15123	5.99e-05
ENSMUSG00000027387	Zc3h8	3.13535	0.00618076
ENSMUSG00000095930	Nim1k	3.13091	0.00166146
ENSMUSG00000031669	Gins3	3.12118	0.00695047
ENSMUSG00000037259	Dzank1	3.11952	0.000936272
ENSMUSG00000028364	Tnc	3.10504	0.000697606
ENSMUSG00000038268	Ovca2	3.09995	4.33e-07
ENSMUSG00000046997	Spsb4	3.09132	0.0220318
ENSMUSG00000094936	Rbm4	3.07217	0.00848849
ENSMUSG00000076437	Selenoh	3.05148	0.0115737
ENSMUSG00000022571	Pycrl	3.04293	0.00220841
ENSMUSG00000027649	Ctnnbl1	3.04123	0.00444397
ENSMUSG00000073043	Atoh1	3.02732	0.00285332
ENSMUSG00000050587	Lrrc4c	3.02501	0.00279344
ENSMUSG00000026135	Zfp142	3.02406	0.0201657
ENSMUSG00000000983	Wfdc18	2.98841	0.0474961
ENSMUSG00000020871	Dlx4	2.98775	0.0319722
ENSMUSG00000001802	Lrp3	2.95361	0.00786867
ENSMUSG00000041817	Fam169a	2.95174	0.0161371
ENSMUSG00000042834	Nrep	2.93774	0.0150476
ENSMUSG00000071267	Zfp942	2.91035	0.00497691
ENSMUSG00000026644	Acbd7	2.90365	0.0116746
ENSMUSG00000026433	Rab29	2.90363	0.00454822
ENSMUSG00000074527	Gm14296	2.89489	0.00140236
ENSMUSG00000048796	Cyb561d1	2.88209	0.00609795
ENSMUSG00000078485	Plekhn1	2.84892	0.00339979
ENSMUSG00000019979	Apaf1	2.82744	0.00334832
ENSMUSG00000031166	Wdr13	2.82709	0.000289969
ENSMUSG00000036501	Fam13b	2.8195	0.00225668
ENSMUSG00000066392	Nrxn3	2.81325	0.000482065
ENSMUSG00000010517	Faf1	2.80673	0.00050776
ENSMUSG00000040852	Plekhh2	2.80136	0.01581
ENSMUSG00000038784	Cnot4	2.77462	0.000747485
ENSMUSG00000016382	Pls3	2.75399	0.000659561
ENSMUSG00000035580	Kcnh8	2.75333	0.00348261
ENSMUSG00000050022	Amz1	2.71568	0.040066
ENSMUSG00000073096	Lrrc61	2.69575	0.00571261
ENSMUSG00000046818	Ddit4l	2.66341	0.0059316
ENSMUSG00000016624	Phf21b	2.65128	0.0164804
ENSMUSG00000068270	Shroom4	2.646	0.0448619
ENSMUSG00000054720	Lrrc8c	2.63818	0.0203992
ENSMUSG00000057229	Atp5sl	2.63467	0.00143453
ENSMUSG00000019845	Tube1	2.62075	0.00444858
ENSMUSG00000023927	Satb1	2.61444	0.000106789
ENSMUSG00000021974	Fgf9	2.61288	0.0259849
ENSMUSG00000034800	Zfp661	2.60985	0.0141741
ENSMUSG00000062729	Ppox	2.60413	0.000788392
ENSMUSG00000028931	Kcnab2	2.60411	0.00684775
ENSMUSG00000033949	Trim36	2.58232	0.000643502
ENSMUSG00000022913	Psmg1	2.57981	0.0393212
ENSMUSG00000019303	Psmc3ip	2.57681	0.0361549
ENSMUSG00000026934	Lhx3	2.55545	0.0303776
ENSMUSG00000055003	Lrtm2	2.55533	0.0201711
ENSMUSG00000027605	Acss2	2.5293	0.0017123
ENSMUSG00000031290	Lrch2	2.51466	0.0347137
ENSMUSG00000029304	Spp1	2.50776	0.00254793
ENSMUSG00000027281	Slx4ip	2.50751	0.0427877
ENSMUSG00000020752	Recql5	2.50118	0.000554728
ENSMUSG00000048965	Mrgpre	2.49153	0.00532677
ENSMUSG00000028560	Usp1	2.47224	0.00281139
ENSMUSG00000064254	Ethe1	2.45995	0.0165048
ENSMUSG00000051439	Cd14	2.41447	0.00184027
ENSMUSG00000046020	Pofut1	2.41178	0.00388441
ENSMUSG00000041460	Cacna2d4	2.39528	0.0191143
ENSMUSG00000032531	Amotl2	2.39317	0.0185999
ENSMUSG00000026675	Hsd17b7	2.38727	0.0118314
ENSMUSG00000036766	Dner	2.38624	0.023472
ENSMUSG00000021550	2210016F16Rik	2.38498	0.00274482
ENSMUSG00000020755	Sap30bp	2.38235	0.0243663
ENSMUSG00000039519	Cyp7b1	2.37981	0.0187065
ENSMUSG00000028211	Trp53inp1	2.356	0.000671527
ENSMUSG00000024206	Rfx2	2.33492	0.0166752
ENSMUSG00000056598	Drc3	2.33374	0.0312302
ENSMUSG00000059743	Fdps	2.33208	0.00316721
ENSMUSG00000034083	Ccdc174	2.32803	0.0185528
ENSMUSG00000020474	Polm	2.32789	0.00999354
ENSMUSG00000027752	Exosc8	2.32426	0.033434
ENSMUSG00000022035	Ccdc25	2.30519	0.0113542
ENSMUSG00000069805	Fbp1	2.30336	0.00718093
ENSMUSG00000022756	Slc7a4	2.30263	0.0417846
ENSMUSG00000037315	Jade3	2.29329	0.0255041
ENSMUSG00000033356	Pus7l	2.28811	0.0429767
ENSMUSG00000026778	Prkcq	2.27531	0.0299211
ENSMUSG00000107023	Gm42715	2.26453	0.0438979
ENSMUSG00000034403	Pja1	2.26421	0.00217308
ENSMUSG00000001025	S100a6	2.26258	0.0194131
ENSMUSG00000002477	Snrpd1	2.25534	0.0108328
ENSMUSG00000027230	Creb3l1	2.21638	0.0426964
ENSMUSG00000078161	Erich3	2.21506	0.0114554
ENSMUSG00000079429	Mroh2a	2.21233	0.0300661
ENSMUSG00000030729	Pgm2l1	2.17681	0.00433871
ENSMUSG00000020807	4933427D14Rik	2.17507	0.0158166
ENSMUSG00000031574	Star	2.16805	0.0386871
ENSMUSG00000021461	Fancc	2.14996	0.0264882
ENSMUSG00000068854	Hist2h2be	2.14985	0.00474919
ENSMUSG00000015202	Cnksr3	2.14536	0.0197273
ENSMUSG00000024501	Dpysl3	2.14113	0.020763
ENSMUSG00000021367	Edn1	2.1363	0.0463094
ENSMUSG00000034472	Rasd2	2.13301	0.0132059
ENSMUSG00000027827	Kcnab1	2.12717	0.0248712
ENSMUSG00000031214	Ophn1	2.12091	0.012145
ENSMUSG00000034269	Setd5	2.11468	0.0016028
ENSMUSG00000074749	Kiz	2.11115	0.000941453
ENSMUSG00000053730	Tmem39b	2.10137	0.0439351
ENSMUSG00000053870	Fpgt	2.10061	0.00404932
ENSMUSG00000024050	Wiz	2.08948	0.0018516
ENSMUSG00000032411	Tfdp2	2.0849	0.00944635
ENSMUSG00000022346	Myc	2.08367	0.00860694
ENSMUSG00000049521	Cdc42ep1	2.07023	0.0210894
ENSMUSG00000029814	Igf2bp3	2.05611	0.0372956
ENSMUSG00000056919	Cep162	2.04114	0.0239851
ENSMUSG00000046679	C87436	2.04037	0.000369103
ENSMUSG00000034616	Ssh3	2.0393	0.0250932
ENSMUSG00000026826	Nr4a2	2.03565	0.0132368
ENSMUSG00000033009	Ogfod1	2.01852	0.00194021
ENSMUSG00000038781	Stap2	2.01851	0.0182794
ENSMUSG00000021108	Prkch	2.01477	0.0488995
ENSMUSG00000046603	Tcaim	2.0095	0.0365092
ENSMUSG00000053565	Eif3k	2.00779	0.00515527
ENSMUSG00000074166	AW146154	2.00371	0.0391027
ENSMUSG00000049323	Smcr8	2.00291	0.0372278
ENSMUSG00000044734	Serpinb1a	1.99718	0.049309
ENSMUSG00000027309	4930402H24Rik	1.99695	0.0138986
ENSMUSG00000024749	Tmc1	1.99637	0.00859812
ENSMUSG00000060429	Sntb1	1.98409	0.0206433
ENSMUSG00000035293	G2e3	1.97143	0.0093119
ENSMUSG00000059554	Ccdc28a	1.96877	0.0163355
ENSMUSG00000044042	Fmn1	1.96802	0.0343809
ENSMUSG00000025324	Atp10a	1.95762	0.0481558
ENSMUSG00000025266	Gnl3l	1.94995	0.00245214
ENSMUSG00000038145	Snrk	1.94872	0.0101175
ENSMUSG00000050812	AI314180	1.94797	0.0129183
ENSMUSG00000042305	Tmem183a	1.9386	0.000114993
ENSMUSG00000047153	Khnyn	1.93436	0.0475978
ENSMUSG00000027615	Hps3	1.93094	0.00417236
ENSMUSG00000021519	Mterf3	1.91882	0.0222554
ENSMUSG00000024818	Slc25a45	1.91321	0.0480028
ENSMUSG00000006527	Sfmbt1	1.91007	0.0162287
ENSMUSG00000044921	Rassf9	1.90549	0.036126
ENSMUSG00000002602	Axl	1.89187	0.0207239
ENSMUSG00000041881	Ndufa7	1.88293	0.0152405
ENSMUSG00000035960	Apex1	1.87447	0.0282045
ENSMUSG00000021277	Traf3	1.86224	0.000666339
ENSMUSG00000034544	Rsrc1	1.86112	0.0011195
ENSMUSG00000048495	Tyw5	1.84343	0.0435751
ENSMUSG00000036097	Slf2	1.8391	0.0169028
ENSMUSG00000015882	Lcorl	1.80677	0.00919892
ENSMUSG00000032308	Ulk3	1.80394	0.044138
ENSMUSG00000060181	Slc35e3	1.80083	0.00259026
ENSMUSG00000029283	Cdc7	1.79701	0.0251476
ENSMUSG00000036093	Arl5a	1.79043	0.00115947
ENSMUSG00000015597	Zfp318	1.78009	0.000409475
ENSMUSG00000055322	Tns1	1.77915	0.0198086
ENSMUSG00000021798	Ldb3	1.76966	0.0169746
ENSMUSG00000029403	Cdkl2	1.76814	0.00228464
ENSMUSG00000036099	Vezt	1.76724	0.0172007
ENSMUSG00000058318	Phf21a	1.76198	0.021811
ENSMUSG00000028943	Espn	1.7612	0.0129223
ENSMUSG00000053929	Cyhr1	1.75356	0.00400872
ENSMUSG00000026112	Coa5	1.74731	0.00787103
ENSMUSG00000022350	Washc5	1.74619	0.0160587
ENSMUSG00000053293	Pom121	1.74113	0.00926826
ENSMUSG00000020783	Ncbp3	1.73556	0.0037896
ENSMUSG00000026754	Golga1	1.73221	0.0114546
ENSMUSG00000054051	Ercc6	1.71877	0.0112248
ENSMUSG00000075054	Yae1d1	1.71256	0.0482626
ENSMUSG00000070283	Ndufaf3	1.71173	0.0222408
ENSMUSG00000004637	Wwox	1.69712	0.0415581
ENSMUSG00000027942	4933434E20Rik	1.68824	0.0138007
ENSMUSG00000040219	Ttc12	1.68673	0.0164644
ENSMUSG00000020413	Hus1	1.68481	0.021339
ENSMUSG00000000804	Usp32	1.67198	0.00487763
ENSMUSG00000037605	Adgrl3	1.65843	0.0345573
ENSMUSG00000048486	Fitm2	1.64543	0.0414866
ENSMUSG00000021890	Eaf1	1.64093	0.0245493
ENSMUSG00000022621	Rabl2	1.63438	0.0226473
ENSMUSG00000023051	Tarbp2	1.63126	0.0199187
ENSMUSG00000035007	Rundc1	1.62718	0.0477788
ENSMUSG00000021891	Mettl6	1.62515	0.0247976
ENSMUSG00000029415	Sdad1	1.62377	0.0312645
ENSMUSG00000034518	Hmgxb4	1.62188	0.0159889
ENSMUSG00000031072	Oraov1	1.62036	0.00711353
ENSMUSG00000004462	Tbccd1	1.61756	0.0397894
ENSMUSG00000028811	Yars	1.60198	0.0379216
ENSMUSG00000000439	Mkrn2	1.6017	0.021553
ENSMUSG00000052533	Nup188	1.60114	0.0245922
ENSMUSG00000031333	Abcb7	1.60093	0.021689
ENSMUSG00000053641	Dennd4a	1.59137	0.0130329
ENSMUSG00000070348	Ccnd1	1.58992	0.00451075
ENSMUSG00000034681	Rnps1	1.58526	0.0162703
ENSMUSG00000031148	Gpkow	1.58263	0.0204854
ENSMUSG00000000171	Sdhd	1.57312	0.0139673
ENSMUSG00000038095	Sbno1	1.57293	0.00176246
ENSMUSG00000027630	Tbl1xr1	1.54814	0.00287407
ENSMUSG00000021737	Psmd6	1.54049	0.000927048
ENSMUSG00000042155	Klhl23	1.53935	0.0381543
ENSMUSG00000032293	Ireb2	1.53787	0.0046484
ENSMUSG00000015289	Lage3	1.53782	0.0455483
ENSMUSG00000040414	Slc25a28	1.53346	0.00782885
ENSMUSG00000044252	Osbpl1a	1.52346	0.0144836
ENSMUSG00000032431	Crtap	1.51907	0.0335923
ENSMUSG00000025134	Alyref	1.50196	0.0456769
ENSMUSG00000025899	Alkbh8	1.49522	0.0485561
ENSMUSG00000006288	Ttc5	1.49304	0.00997515
ENSMUSG00000025237	Parp6	1.48932	0.0154789
ENSMUSG00000055148	Klf2	1.48799	0.0320089
ENSMUSG00000026822	Lcn2	1.48268	0.00151684
ENSMUSG00000033454	Zbtb1	1.45674	0.0377835
ENSMUSG00000026142	Rhbdd1	1.45618	0.0135197
ENSMUSG00000033060	Lmo7	1.45504	0.0150617
ENSMUSG00000061306	Slc38a10	1.45144	0.041394
ENSMUSG00000063430	Wscd2	1.4497	0.03637
ENSMUSG00000041921	Metap1d	1.42652	0.00848687
ENSMUSG00000030259	Rassf8	1.42025	0.0267524
ENSMUSG00000049354	Dcaf7	1.4171	0.019375
ENSMUSG00000071180	Smim15	1.41492	0.0138151
ENSMUSG00000047501	Cldn4	1.41096	0.0261331
ENSMUSG00000032309	Fbxo22	1.40813	0.00561423
ENSMUSG00000029661	Col1a2	1.40729	0.0432456
ENSMUSG00000022837	Iqcb1	1.4067	0.0495813
ENSMUSG00000032264	Zw10	1.38912	0.0142508
ENSMUSG00000013973	Dedd	1.38085	0.0125921
ENSMUSG00000029730	Mcm7	1.37885	0.0230947
ENSMUSG00000030870	Ubfd1	1.37576	0.0352989
ENSMUSG00000004798	Ulk2	1.36306	0.0416114
ENSMUSG00000002222	Rmnd5a	1.36186	0.0147927
ENSMUSG00000048826	Dact2	1.34945	0.0452576
ENSMUSG00000015214	Mtmr1	1.34877	0.0336136
ENSMUSG00000078671	Chd2	1.34596	0.0248246
ENSMUSG00000003559	As3mt	1.33999	0.0460998
ENSMUSG00000024302	Dtna	1.33805	0.0449444
ENSMUSG00000039804	Ncoa5	1.3344	0.00586454
ENSMUSG00000066643	Wdr35	1.33206	0.0121939
ENSMUSG00000030309	Caprin2	1.32395	0.0225722
ENSMUSG00000020076	Ddx50	1.3225	0.0149772
ENSMUSG00000037851	Iars	1.32206	0.0337482
ENSMUSG00000050100	Hmx2	1.32184	0.0432315
ENSMUSG00000025199	Chuk	1.31409	0.0328284
ENSMUSG00000028034	Fubp1	1.3126	0.00968947
ENSMUSG00000022246	Rai14	1.31096	0.0454846
ENSMUSG00000019256	Ahr	1.30454	0.0155305
ENSMUSG00000020044	Timp3	1.29961	0.0292357
ENSMUSG00000022240	Ctnnd2	1.29658	0.0313435
ENSMUSG00000078588	Ccdc24	1.2925	0.0473085
ENSMUSG00000027374	Mrps5	1.28767	0.0116887
ENSMUSG00000005899	Smpd4	1.28439	0.0404103
ENSMUSG00000074922	Fam122a	1.27396	0.0380709
ENSMUSG00000027651	Rprd1b	1.25318	0.0337158
ENSMUSG00000054814	Usp46	1.24834	0.0127489
ENSMUSG00000024234	Mtpap	1.23679	0.0495858
ENSMUSG00000037852	Cpe	1.21473	0.0491369
ENSMUSG00000025041	Nt5c2	1.19068	0.0299922
ENSMUSG00000019861	Gopc	1.18085	0.0341523
ENSMUSG00000074918	Inafm2	1.15686	0.0190373
ENSMUSG00000068284	Usf3	1.13993	0.0475244
ENSMUSG00000031555	Adam9	1.12667	0.0299482
ENSMUSG00000057069	Ero1lb	1.11076	0.0266323
ENSMUSG00000039740	Alg2	1.10781	0.0205655
ENSMUSG00000038550	Ciart	1.09846	0.0279594
ENSMUSG00000031913	Vps4a	1.09286	0.0259358
ENSMUSG00000026728	Vim	1.06384	0.0459067
ENSMUSG00000041629	Fam104a	1.06212	0.0485078
ENSMUSG00000037736	Limch1	1.05758	0.0318259
ENSMUSG00000059474	Mbtd1	1.05452	0.0424242
ENSMUSG00000000197	Nalcn	1.04279	0.0457673
ENSMUSG00000023906	Cldn6	1.02225	0.026498
ENSMUSG00000027893	Ahcyl1	1.02113	0.0476609
ENSMUSG00000027247	Arhgap1	1.01907	0.0476025
ENSMUSG00000032320	Rcn2	-1.01105	0.0418281
ENSMUSG00000047215	Rpl9	-1.01373	0.0311755
ENSMUSG00000000374	Trappc10	-1.02064	0.0317968
ENSMUSG00000021061	Sptb	-1.02628	0.0382757
ENSMUSG00000056770	Setd3	-1.05059	0.0208808
ENSMUSG00000079469	Pigb	-1.07684	0.0497697
ENSMUSG00000050052	Tdrp	-1.11183	0.0197457
ENSMUSG00000015711	Prune1	-1.11568	0.0358098
ENSMUSG00000045691	Thtpa	-1.12554	0.0432385
ENSMUSG00000034648	Lrrn1	-1.13763	0.043284
ENSMUSG00000020372	Rack1	-1.13915	0.0385928
ENSMUSG00000004056	Akt2	-1.15815	0.0247329
ENSMUSG00000021264	Yy1	-1.15861	0.0424416
ENSMUSG00000028126	Pip5k1a	-1.18308	0.0446102
ENSMUSG00000031681	Smad1	-1.18592	0.0401443
ENSMUSG00000017843	Ppp2r5c	-1.19147	0.049083
ENSMUSG00000004070	Hmox2	-1.19889	0.0381497
ENSMUSG00000032898	Fbxo21	-1.21726	0.0252149
ENSMUSG00000036327	Qsox2	-1.2181	0.047178
ENSMUSG00000056260	Lrif1	-1.2218	0.0317525
ENSMUSG00000033444	Specc1l	-1.23982	0.00911796
ENSMUSG00000039275	Foxk2	-1.24051	0.0351233
ENSMUSG00000049892	Rasd1	-1.24414	0.0420859
ENSMUSG00000040928	S100pbp	-1.25184	0.0230102
ENSMUSG00000031007	Atp6ap2	-1.25538	0.0272575
ENSMUSG00000002028	Kmt2a	-1.25789	0.0431039
ENSMUSG00000025915	Sgk3	-1.26815	0.0221932
ENSMUSG00000032705	Exd2	-1.26992	0.0443407
ENSMUSG00000040167	Ikzf5	-1.2867	0.0449916
ENSMUSG00000005580	Adcy9	-1.28793	0.0402849
ENSMUSG00000022957	Itsn1	-1.28837	0.0450388
ENSMUSG00000021076	Actr10	-1.29097	0.00638218
ENSMUSG00000026618	Iars2	-1.31379	0.021108
ENSMUSG00000029104	Htt	-1.31584	0.0421844
ENSMUSG00000014592	Camta1	-1.32805	0.0342082
ENSMUSG00000020668	Kif3c	-1.32989	0.045764
ENSMUSG00000026484	Rnf2	-1.34583	0.0455689
ENSMUSG00000015488	Cacfd1	-1.34944	0.0282044
ENSMUSG00000045515	Pou3f3	-1.359	0.0310465
ENSMUSG00000033721	Vav3	-1.36767	0.0136805
ENSMUSG00000029587	Zfp12	-1.37433	0.00628427
ENSMUSG00000046324	Ermp1	-1.37452	0.0313714
ENSMUSG00000021051	Ppp2r5e	-1.38226	0.0385518
ENSMUSG00000025854	Fam20c	-1.38322	0.0422714
ENSMUSG00000020064	Herc4	-1.38454	0.0323951
ENSMUSG00000038859	Baiap2l1	-1.38812	0.0137769
ENSMUSG00000001098	Kctd10	-1.39596	0.014895
ENSMUSG00000006304	Arpc2	-1.39913	0.0223618
ENSMUSG00000025008	Tctn3	-1.40566	0.0302152
ENSMUSG00000031059	Ndufb11	-1.45357	0.00842192
ENSMUSG00000025968	Ndufs1	-1.45584	0.0229893
ENSMUSG00000063889	Crem	-1.46531	0.0407059
ENSMUSG00000059878	Zfp422	-1.47402	0.0198364
ENSMUSG00000028538	St3gal3	-1.47989	0.0245071
ENSMUSG00000040725	Hnrnpul1	-1.49707	0.0295739
ENSMUSG00000027305	Ndufaf1	-1.50111	0.0483273
ENSMUSG00000028234	Rps20	-1.50356	0.0364991
ENSMUSG00000002265	Peg3	-1.50648	0.0433651
ENSMUSG00000038507	Parp12	-1.50705	0.0366165
ENSMUSG00000024420	Zfp521	-1.51525	0.0403361
ENSMUSG00000035158	Mitf	-1.52935	0.0303725
ENSMUSG00000032816	Igdcc4	-1.5353	0.020725
ENSMUSG00000026065	Slc9a4	-1.55444	0.0139439
ENSMUSG00000038065	Mturn	-1.56843	0.0273303
ENSMUSG00000040697	Dnajc16	-1.5793	0.0388596
ENSMUSG00000050213	Snip1	-1.58312	0.0359623
ENSMUSG00000025202	Scd3	-1.5862	0.0332554
ENSMUSG00000044894	Uqcrq	-1.63177	0.0374525
ENSMUSG00000033460	Armcx1	-1.63497	0.00809053
ENSMUSG00000055067	Smyd3	-1.63519	0.0219653
ENSMUSG00000031221	Igbp1	-1.64197	0.0301293
ENSMUSG00000020910	Adprm	-1.64616	0.0260766
ENSMUSG00000056050	Mia3	-1.65032	0.0068137
ENSMUSG00000074238	Ap1ar	-1.65324	0.00793269
ENSMUSG00000003072	Atp5d	-1.67094	0.0171993
ENSMUSG00000055943	Emc7	-1.67845	0.0137646
ENSMUSG00000020546	Stxbp4	-1.68641	0.00150734
ENSMUSG00000051111	Sv2c	-1.70259	0.0194971
ENSMUSG00000037366	Pafah2	-1.70922	0.0133071
ENSMUSG00000038963	Slco4a1	-1.71829	0.0400134
ENSMUSG00000079509	Zfx	-1.72179	0.0228019
ENSMUSG00000078861	Zfp931	-1.74953	0.00508594
ENSMUSG00000063800	Prpf38a	-1.75631	0.0192873
ENSMUSG00000002455	Prpf6	-1.767	0.0135578
ENSMUSG00000021548	Ccnh	-1.76856	0.0074217
ENSMUSG00000038013	Wipf2	-1.76893	0.0104634
ENSMUSG00000025511	Tspan4	-1.77013	0.029781
ENSMUSG00000029376	Mthfd2l	-1.77318	0.0330629
ENSMUSG00000022707	Gbe1	-1.78525	0.00777484
ENSMUSG00000020491	2810021J22Rik	-1.78785	0.0214994
ENSMUSG00000091705	H2-Q2	-1.80914	0.0129415
ENSMUSG00000030880	Polr3e	-1.81399	0.0259982
ENSMUSG00000036377	C530008M17Rik	-1.81793	0.0149151
ENSMUSG00000022808	Snx4	-1.82	0.0177551
ENSMUSG00000023912	Slc25a27	-1.8217	0.0479516
ENSMUSG00000028944	Prkag2	-1.82807	0.0220466
ENSMUSG00000043510	Hscb	-1.83697	0.0498343
ENSMUSG00000026594	Ralgps2	-1.84158	0.00603794
ENSMUSG00000031479	Vps36	-1.84165	0.0431643
ENSMUSG00000031015	Swap70	-1.85129	0.00334643
ENSMUSG00000097333	Zfp87	-1.85447	0.0258652
ENSMUSG00000021591	Glrx	-1.8613	0.015415
ENSMUSG00000057541	Pus7	-1.86146	0.0329877
ENSMUSG00000073678	Pgap1	-1.88945	0.0028611
ENSMUSG00000038866	Zcchc2	-1.89206	0.0151771
ENSMUSG00000047648	Fbxo30	-1.9246	0.0146483
ENSMUSG00000028007	Snx7	-1.96546	0.0473333
ENSMUSG00000049422	Chchd10	-1.97111	0.0495017
ENSMUSG00000019297	Nop9	-1.97181	0.0174515
ENSMUSG00000062519	Zfp398	-1.97878	0.0125653
ENSMUSG00000063849	Ppcdc	-1.98206	0.0275216
ENSMUSG00000021221	Dpf3	-1.98436	0.0415959
ENSMUSG00000018752	Tnfsfm13	-1.99619	0.0318019
ENSMUSG00000058135	Gstm1	-2.00375	0.00201692
ENSMUSG00000068479	Mfap1a	-2.00984	0.00431529
ENSMUSG00000020621	Rdh14	-2.01494	0.0323391
ENSMUSG00000059866	Tnip2	-2.01893	0.0204854
ENSMUSG00000031928	Mre11a	-2.02675	0.024155
ENSMUSG00000020079	Supv3l1	-2.02736	0.00472154
ENSMUSG00000021275	Tecpr2	-2.02974	0.0182043
ENSMUSG00000052676	Zmat1	-2.03504	0.0456579
ENSMUSG00000001415	Smg5	-2.04272	0.0131896
ENSMUSG00000031853	Map3k21	-2.06892	0.00264583
ENSMUSG00000025545	Clybl	-2.0727	0.0282598
ENSMUSG00000035441	Myo1d	-2.09408	0.0239838
ENSMUSG00000023939	Mrpl14	-2.10251	0.015888
ENSMUSG00000028743	Akr7a5	-2.11166	0.00367085
ENSMUSG00000028214	Gem	-2.11241	0.013556
ENSMUSG00000049764	Zfp280b	-2.13989	0.0458079
ENSMUSG00000060260	Pwwp2b	-2.15415	0.0094548
ENSMUSG00000028920	Fbxo42	-2.16124	0.00412348
ENSMUSG00000032583	Mon1a	-2.17724	0.0347415
ENSMUSG00000003929	Zfp81	-2.17735	0.00717586
ENSMUSG00000031617	Tmem184c	-2.19562	0.0109715
ENSMUSG00000003153	Slc2a3	-2.19955	0.00261339
ENSMUSG00000040034	Nup43	-2.20228	0.00784934
ENSMUSG00000033788	Dysf	-2.22508	0.023103
ENSMUSG00000006010	BC003331	-2.23789	0.0389541
ENSMUSG00000022679	Mpv17l	-2.24576	0.0139472
ENSMUSG00000044349	Snhg11	-2.3091	0.0225177
ENSMUSG00000022437	Samm50	-2.3439	0.00258358
ENSMUSG00000032121	Tmem218	-2.34745	0.0372539
ENSMUSG00000028832	Stmn1	-2.35852	0.00398559
ENSMUSG00000039990	Edrf1	-2.378	0.0126798
ENSMUSG00000035011	Zbtb7a	-2.38106	0.0087914
ENSMUSG00000057637	Prdm2	-2.3974	0.0177298
ENSMUSG00000031931	Ankrd49	-2.42081	0.0102388
ENSMUSG00000027998	Plrg1	-2.43687	0.00243868
ENSMUSG00000030801	Kat8	-2.43784	0.00635696
ENSMUSG00000027488	Snta1	-2.44055	0.00567752
ENSMUSG00000033105	Lss	-2.46343	0.000454048
ENSMUSG00000022176	Rem2	-2.47632	0.000111496
ENSMUSG00000043155	Hpdl	-2.49154	0.000557397
ENSMUSG00000025193	Cutc	-2.49275	0.00225667
ENSMUSG00000021044	Adck1	-2.55099	9.42e-06
ENSMUSG00000037070	Rbmxl1	-2.55547	0.00149308
ENSMUSG00000011158	Brf1	-2.56693	0.00456713
ENSMUSG00000027799	Nbea	-2.68044	0.000385961
ENSMUSG00000051705	Senp8	-2.70026	0.00166005
ENSMUSG00000029599	Ddx54	-2.72893	0.00331793
ENSMUSG00000039737	Prkrip1	-2.74284	0.0336721
ENSMUSG00000003228	Grk5	-2.77435	0.019666
ENSMUSG00000003623	Crot	-2.78385	0.000671361
ENSMUSG00000006517	Mvd	-2.8034	0.0183291
ENSMUSG00000027076	Timm10	-2.82225	0.0207898
ENSMUSG00000054252	Fgfr3	-2.87615	0.0378281
ENSMUSG00000006019	Dhx34	-2.88505	0.0293656
ENSMUSG00000063895	Nupl1	-2.89425	0.00366378
ENSMUSG00000021271	Zfp839	-2.89729	0.0179709
ENSMUSG00000041731	Pgm5	-2.89975	0.00013919
ENSMUSG00000055660	Mettl4	-2.90818	0.0236735
ENSMUSG00000021023	1110008L16Rik	-2.91494	0.00951051
ENSMUSG00000002870	Mcm2	-2.91841	0.0330548
ENSMUSG00000046688	Tifa	-2.95039	0.00132942
ENSMUSG00000039176	Polg	-2.96911	1.55e-05
ENSMUSG00000049119	Fam110b	-2.98272	0.00504398
ENSMUSG00000061758	Akr1b10	-3.04613	0.0175234
ENSMUSG00000036983	Tfb1m	-3.10478	0.00285351
ENSMUSG00000040957	Cables1	-3.13974	0.0186731
ENSMUSG00000054021	Sirt5	-3.26018	0.0296453
ENSMUSG00000078881	Gm14434	-3.2612	0.0223707
ENSMUSG00000046230	Vps13a	-3.28368	0.00353277
ENSMUSG00000056673	Kdm5d	-3.35409	0.0228729
ENSMUSG00000021676	Iqgap2	-3.39158	0.00665143
ENSMUSG00000028550	Atg4c	-3.46716	7.23e-05
ENSMUSG00000031982	Arv1	-3.51559	0.0371978
ENSMUSG00000028443	Nudt2	-3.566	0.00107225
ENSMUSG00000046806	3110062M04Rik	-3.577	0.00425558
ENSMUSG00000063801	Ap3s2	-3.60467	0.030116
ENSMUSG00000045975	C2cd2	-3.72522	0.0188895
ENSMUSG00000005628	Tmod4	-3.76402	0.0171201
ENSMUSG00000020930	Ccdc103	-3.8313	0.0449775
ENSMUSG00000073413	Ly6g6d	-3.84414	0.000282054
ENSMUSG00000036192	Rorb	-3.90712	0.0392719
ENSMUSG00000107928	Gm45140	-3.98926	0.0215846
ENSMUSG00000022514	Il1rap	-4.01361	8.22e-05
ENSMUSG00000002475	Abhd3	-4.09659	0.00590243
ENSMUSG00000023914	Mep1a	-4.19583	0.0274263
ENSMUSG00000024862	Klc2	-4.2179	3.8e-05
ENSMUSG00000040751	Lat2	-4.25914	0.0491208
ENSMUSG00000030839	Sergef	-4.31834	0.0215999
ENSMUSG00000028141	Oaz3	-4.35141	0.0333733
ENSMUSG00000062510	Nsl1	-4.35667	0.0454047
ENSMUSG00000036907	C1ql2	-4.47707	0.003783
ENSMUSG00000055945	Prr18	-4.51154	0.00447591
ENSMUSG00000074715	Ccl28	-4.63949	0.000392674
ENSMUSG00000045827	Serpinb9	-4.78396	0.0197539
ENSMUSG00000054003	Tdrd9	-4.96554	0.0059795
ENSMUSG00000037108	Zcwpw1	-5.22942	0.04594
ENSMUSG00000038168	P3h2	-5.25158	0.0422991
ENSMUSG00000042759	Apobr	-5.35633	0.0027002
ENSMUSG00000027868	Tbx15	-5.39841	0.0309184
ENSMUSG00000042942	Greb1l	-5.41302	0.046877
ENSMUSG00000043313	Pcdhb19	-5.47079	0.0227055
ENSMUSG00000047757	Fancb	-5.49822	0.000978223
ENSMUSG00000084845	Tmem240	-5.696	0.0175264
ENSMUSG00000039092	Sptlc3	-5.88089	0.00244042
ENSMUSG00000102748	Pcdhgb2	-5.9444	0.00770849
ENSMUSG00000031445	Proz	-6.13698	0.0346844
ENSMUSG00000033107	Rnf125	-6.28899	0.0463351
ENSMUSG00000073207	Ccdc160	-6.34546	0.0270731
ENSMUSG00000032940	Rbm11	-6.37754	0.0421009
ENSMUSG00000097050	Gm9918	-6.41284	0.0257681
ENSMUSG00000041642	Kif21b	-6.47388	0.000165716
ENSMUSG00000041660	Bbox1	-6.49649	0.00112314
ENSMUSG00000020848	Doc2b	-6.52939	0.0251302
ENSMUSG00000043418	Lrit2	-6.54787	0.0307131
ENSMUSG00000005089	Slc1a2	-6.66413	0.0134717
ENSMUSG00000040715	Rsc1a1	-6.8381	0.0170412
ENSMUSG00000079451	Tmprss11g	-6.9024	0.0148255
ENSMUSG00000035435	Abca17	-7.13518	0.00743541
ENSMUSG00000109061	Map2k7	-7.16877	0.00184414
ENSMUSG00000092035	Peg10	-7.28225	0.00179777
ENSMUSG00000078648	Gm17546	-7.29645	0.00122652
ENSMUSG00000056468	5730596B20Rik	-7.42468	0.00426824
ENSMUSG00000109398	Gm3854	-7.46084	0.00313503
ENSMUSG00000028730	Cfap57	-7.55057	0.00306976
ENSMUSG00000020154	Ptprb	-23.5147	8.93e-07
