# Supplementary material for: Small-molecule inhibition of Lats kinases may promote Yap-dependent proliferation in postmitotic mammalian tissues
Source: Nat Commun. 2021 May 25;12:3100. doi: 10.1038/s41467-021-23395-3 (PMC8149661; doi:10.1038/s41467-021-23395-3)
Supplement: Supplementary file 7 — Source Data [file 41467_2021_23395_MOESM7_ESM.zip]

Archive with 4 entries (4 files):
- __MACOSX/._Source Data.xlsx
- __MACOSX/._Source data-raw WB's.docx
- Source Data.xlsx
- Source data-raw WB's.docx
