# Supplementary material for: Small-molecule inhibition of Lats kinases may promote Yap-dependent proliferation in postmitotic mammalian tissues
Source: Nat Commun. 2021 May 25;12:3100. doi: 10.1038/s41467-021-23395-3 (PMC8149661; doi:10.1038/s41467-021-23395-3)
Supplement: Supplementary file 7 — Source Data [file 41467_2021_23395_MOESM7_ESM.zip › Source Data.xlsx]

## Sheet: Figure 1B
Figure 1B. The number of MCF 10A cells rises almost linearly with their confluency.
	MCF-10A
25%	409.694	388.776	429.592
50%	429.592	1320.41	1050
75%	2026.02	1886.73	2130.1
100%	2282.14	2595.41	2225.51
125%	2889.8	2994.39	2960.2
150%	3575	3496.94	3395.41

## Sheet: Figure 1C
Figure 1C. Percent nuclear localization of Yap falls systematically with increasing confluency in MCF 10A cultures.
	MCF-10A
25%	92.1544	84.6457	62.5891
50%	62.5891	35.5487	36.5889
75%	14.8829	15.5489	11.3054
100%	6.17035	3.67604	7.22146
125%	6.16463	2.99881	3.18856
150%	1.81247	1.66326	2.32908

## Sheet: Figure 2D
Fig. 2D. The nuclear localization of Yap is quantified as a ratio to the constitutively expressed protein Sall2 (p < 0.0001 by an unpaired, two-tailed t test, n = 570 control nuclei and 680 treated nuclei, two utricles per condition).
DMSO	TRULI
0.639704	0.868034
0.708837	1.11275
0.835043	1.15407
0.770251	1.40336
0.966398	1.13323
0.874003	0.930015
0.666721	0.935809
0.641798	0.987181
0.748877	0.582415
0.637127	1.27103
1.08313	1.20308
0.746916	1.17337
0.819828	1.08558
0.737996	1.10263
0.707861	0.868833
0.820141	0.734243
0.667471	0.938149
0.633782	1.23195
1.08168	0.691821
0.892814	1.01115
1.01362	0.659641
0.632254	1.01518
0.916703	1.09212
0.592424	1.07477
0.733049	0.882733
0.541676	1.01928
0.619587	0.846674
1.06445	0.797924
0.602215	0.917072
0.93231	0.618533
0.952432	0.927617
0.731905	1.20797
0.788851	1.07798
0.576526	0.892214
0.630414	0.772384
0.648825	1.12454
0.748327	0.915716
0.930569	0.852641
0.854762	0.901374
0.553598	1.19663
0.6216	0.970697
0.771025	0.80589
0.701912	0.914958
0.907551	0.829458
0.646041	0.979066
0.777333	1.00308
0.816165	1.1713
0.654974	1.10384
0.7383	0.747926
0.852345	0.740003
0.546983	0.850513
0.595616	0.82293
0.711444	0.869524
0.56779	0.775757
0.483427	0.876896
0.51644	0.65327
0.628663	0.894322
0.71192	0.892969
0.669563	0.989402
1.30587	0.905286
0.742869	0.861073
0.303906	0.999863
0.689984	0.796546
0.762197	0.797748
0.838498	0.951139
0.379152	0.915911
0.569292	0.912898
0.597969	0.842934
0.494306	0.837854
0.605439	1.0174
0.802473	0.933443
0.665263	0.955339
0.604455	1.19044
0.847035	0.895537
0.576497	1.0017
0.53575	0.752968
0.761794	1.03954
0.650249	0.94372
0.776919	0.831158
0.778881	0.954212
0.774036	1.00314
0.778563	0.820834
0.682291	1.12119
0.780377	0.570524
0.468182	0.686827
0.619329	0.763873
0.898796	0.685104
0.584134	0.736525
0.933911	0.840605
0.523841	0.761724
0.847864	0.870488
0.902679	0.868545
0.750057	0.816174
0.719344	1.04858
0.876498	0.779401
0.489822	1.04147
0.835623	0.773806
0.623076	0.836655
0.727803	0.89532
0.828358	0.744307
0.885024	1.11266
0.905128	0.784105
0.889466	0.755462
0.712455	0.809899
0.555186	0.954627
0.687564	0.853221
0.530879	0.848354
0.699997	0.931554
0.72891	0.886432
0.722504	0.90865
1.00688	0.773543
0.685868	0.795719
0.920385	0.673751
0.626329	0.657915
0.935251	0.768348
1.07412	0.676906
0.975962	0.716519
1.02313	0.770008
0.49331	1.41394
0.649629	0.993234
0.679079	0.740283
0.705403	1.0345
0.960491	0.814113
0.959516	0.826875
0.291763	0.763658
1.2131	0.789227
0.712529	0.886631
0.685503	0.933165
0.702659	1.07778
0.901568	0.915988
0.631803	1.005
1.21057	0.694383
0.988712	0.891751
1.19227	0.945526
0.735349	1.09733
0.935925	0.800115
0.660727	0.71565
0.734176	0.820685
0.780656	0.888775
0.762303	0.529248
0.893179	0.868422
0.761443	1.06394
0.769304	0.984445
0.913239	0.641048
0.846152	0.552248
0.822332	0.857911
0.703965	0.788987
0.769603	0.758055
0.75331	0.553419
0.739823	0.440868
0.908817	0.893736
0.807605	1.05602
0.873818	0.490477
0.645888	0.329841
0.774858	0.305758
0.982912	0.950135
0.778677	0.978345
0.835699	0.449137
0.699154	0.293493
0.879902	1.01954
0.712284	0.366092
0.749633	0.966513
0.722709	0.800481
0.652772	0.597684
0.857928	0.458158
0.547445	0.355495
0.917434	1.00214
0.938862	0.866161
0.818977	0.651463
0.962337	0.743288
0.864649	1.50947
0.798046	1.42576
0.764501	0.731671
0.984675	1.10054
0.894402	0.908331
0.805362	0.723299
1.11751	0.90114
0.970884	1.1176
0.934629	1.1796
0.556344	1.12502
0.481464	0.88661
0.930098	0.909395
0.786229	0.837879
0.882801	0.986622
0.882467	0.980866
1.01728	1.31874
0.771799	1.17865
0.820637	0.927738
0.704539	0.800825
0.869023	1.18091
0.746336	0.737021
0.976533	0.805351
0.810846	1.33184
0.99787	0.733841
0.440311	0.818657
0.855436	1.0145
0.653285	1.34048
0.65254	0.850426
0.641892	0.955383
0.909541	0.80958
0.754521	1.02415
0.93701	0.856252
0.89606	0.761487
0.932421	0.979038
0.655512	0.885567
0.736586	1.14703
0.810972	0.964429
0.795054	1.20059
0.859179	0.924074
0.773262	1.0435
0.954025	1.20878
0.92989	1.15293
0.733154	1.26846
0.879048	1.07483
0.466044	0.855055
0.845815	0.765866
0.89184	0.852704
0.783825	0.885348
0.825873	1.35342
0.857679	1.19629
0.751963	0.75694
0.704997	0.952073
0.807496	1.08411
0.787704	1.06179
0.592584	0.766729
0.686905	1.0338
0.691373	1.13544
0.517166	0.993659
0.602922	1.0718
0.671456	1.03743
0.636115	1.07165
0.970407	0.984932
0.641771	1.30484
0.619357	0.926473
0.638923	1.09474
0.853466	0.995895
0.82435	1.03746
0.744478	1.11736
0.826227	0.942249
0.791879	0.988971
0.683118	1.07262
0.759135	0.814993
0.825122	0.99921
0.820192	1.11665
0.748333	0.880613
0.631531	0.951668
0.680752	1.20862
0.836188	0.996289
0.887589	0.954729
0.707179	1.17541
0.834862	0.819402
0.78722	1.13658
0.739112	1.12467
0.853143	0.791906
0.664294	0.83975
0.772024	1.11905
0.640336	0.795618
0.767759	0.819136
0.832913	1.16453
0.544002	1.05937
0.858649	1.41987
0.681931	1.51094
0.718372	0.795199
0.869295	1.38609
0.780542	1.06604
0.852204	0.815701
0.768367	0.906883
0.71529	1.08026
0.697354	0.838793
0.741508	1.19631
0.669597	1.1096
0.927723	1.09619
0.913652	1.1735
0.75698	0.80007
0.606675	1.16302
0.76967	0.987013
0.764662	1.35193
0.853301	1.27291
0.321562	0.80031
0.435102	1.19206
0.411353	0.784124
0.355259	1.27218
0.37574	1.04816
0.3782	1.26406
0.421918	0.980808
0.454927	0.987614
0.495818	0.988065
0.495061	1.3973
0.577884	0.830107
0.399185	1.20708
0.511301	1.37817
0.501558	0.866155
0.498769	1.06465
0.361407	0.935076
0.505924	1.17138
0.469944	1.25727
0.495157	1.44038
0.659412	1.11056
0.286199	1.2754
0.40691	0.852192
0.384834	1.32794
0.519673	0.937916
0.597233	1.17799
0.402476	1.02975
0.462489	1.1965
0.431565	1.18407
0.364811	0.927004
0.504924	1.08366
0.316206	1.20465
0.512969	0.93749
0.326384	0.951818
0.419363	1.56026
0.452067	0.782001
0.462713	1.22841
0.427483	1.057
0.446399	1.25038
0.544921	0.954748
0.508303	1.16832
0.296801	1.15887
0.418354	1.26212
0.481113	1.00754
0.423909	1.30634
0.350546	0.85911
0.431316	0.946846
0.382058	1.35264
0.419036	1.0578
0.500374	0.959859
0.459419	1.38853
0.230987	1.20467
0.297401	1.03557
0.330647	0.985163
0.289018	1.05408
0.351089	1.38922
0.497192	1.11665
0.391308	1.01696
0.390227	1.19818
0.436565	1.21939
0.403995	1.13202
0.41567	1.46658
0.381709	0.815405
0.383735	0.900841
0.399808	1.18215
0.439811	1.20639
0.44881	0.770142
0.404081	1.33316
0.407365	1.11402
0.408306	1.30549
0.506469	0.976269
0.294008	1.27115
0.395094	1.31808
0.355069	1.2985
0.326426	1.33945
0.42596	0.905081
0.365426	1.36295
0.335845	1.21498
0.353692	0.923074
0.338754	0.76143
0.428437	1.09139
0.251972	1.08769
0.365135	0.951333
0.449683	1.10485
0.381027	0.737988
0.352369	1.37848
0.323671	1.32416
0.347299	0.975132
0.361178	1.16293
0.290528	0.917323
0.332772	1.02207
0.402749	1.00716
0.406073	1.04682
0.381467	1.03385
0.351436	0.886443
0.444976	0.837879
0.335137	1.02179
0.373432	1.10157
0.452674	1.42642
0.236468	1.08532
0.424465	1.4729
0.334234	0.746617
0.35461	1.21893
0.334858	0.941791
0.38606	1.42323
0.415621	1.07606
0.470803	1.06955
0.464998	1.07432
0.398787	1.54234
0.426101	0.848285
0.330755	1.11352
0.551776	1.00378
0.375868	1.24868
0.561207	0.782004
0.404898	0.815434
0.46061	0.944917
0.350186	1.00647
0.415917	1.02598
0.340105	0.877948
0.490292	1.10278
0.399826	1.08206
0.424629	0.920441
0.415592	1.04392
0.493302	0.832501
0.47971	0.924756
0.377159	1.40168
0.44446	0.886504
0.400486	0.867173
0.338225	0.88236
0.411498	0.810487
0.331182	1.12971
0.505255	0.996581
0.593907	0.962914
0.49821	1.14196
0.548694	1.25745
0.6478	1.00067
0.525976	0.666208
0.520798	1.11841
0.706337	1.05533
0.526376	1.0623
0.670708	0.856914
0.89896	1.03551
0.722395	1.07968
1.02442	1.20638
0.717371	1.01715
0.489132	1.34688
0.60875	0.985398
0.727909	0.917393
0.516285	0.98246
0.6166	0.880145
0.833216	1.13532
0.677226	1.17903
0.694717	1.15245
0.652134	0.793718
0.4242	0.904904
0.584672	1.05669
0.865048	1.06909
0.718396	0.738111
0.602458	1.09557
0.685564	1.13404
0.804572	1.20744
0.521793	1.07526
0.743395	1.03897
0.517881	1.03235
0.626324	1.38825
0.601303	0.906902
0.394246	0.91517
0.666466	1.15703
0.696758	1.20642
0.708043	1.13965
0.687316	1.07067
1.03422	0.980981
0.592768	1.12328
0.788508	0.809098
0.687748	0.991206
0.463671	1.29507
0.474527	0.985084
0.765542	1.07588
0.632127	0.84708
0.671897	1.13206
0.707823	1.1686
0.784766	1.07828
0.39298	0.913496
0.476453	0.876012
0.794171	0.998476
0.760041	0.909506
0.798988	0.814971
0.695802	1.13894
0.819808	1.1357
0.81989	1.05652
0.604337	0.983344
0.721315	0.985724
0.745819	1.10711
0.553694	1.03488
0.745722	0.994296
0.629919	0.835481
0.620136	0.911641
0.586903	1.10084
0.476273	1.00435
0.494145	1.00089
0.481395	1.10399
0.469571	0.915168
0.647177	1.09589
0.582093	0.890561
0.645985	0.913875
0.660469	1.22584
0.417684	1.00697
0.691742	0.961833
0.530035	0.925936
0.586451	1.14118
0.567049	0.935314
0.662176	1.00578
0.548103	1.18799
0.777095	1.13042
0.536322	1.01058
0.507919	0.969751
0.542287	0.825532
0.60353	1.18276
0.565759	1.20359
0.433233	1.11063
0.583951	1.04202
0.535962	0.908069
0.840137	1.0359
0.572952	1.29026
0.511898	0.968341
0.547583	0.897396
0.781463	0.747293
0.521135	0.990917
1.0533	0.775104
0.490802	0.752228
0.477488	0.85035
0.740286	0.929095
0.54731	1.34124
0.59634	0.869599
0.599296	0.817809
0.53563	1.30451
0.539282	1.08881
0.547593	1.1273
0.566341	1.35112
0.69451	1.31484
0.681595	1.13705
0.471629	1.12677
0.902383	1.37635
0.583419	0.854183
0.436804	0.928936
0.712543	1.00897
0.650979	0.734038
0.671247	0.923584
0.737196	1.01184
0.554015	0.891843
0.591751	1.35582
0.668588	1.19576
0.592022	1.17834
0.598187	1.16289
0.55108	1.09339
0.604438	1.02759
0.695193	0.918901
0.471245	1.41574
0.385178	0.977653
0.536509	1.07028
0.487086	1.20186
0.624028	0.905221
0.882594	1.12256
0.744796	1.04225
0.749823	0.849724
0.309281	1.357
0.808398	1.10853
0.354952	0.928233
0.718265	1.04186
0.648533	1.0687
0.587836	0.674405
0.420436	1.25987
0.620773	1.05133
0.591991	1.29108
0.467239	1.45033
0.602868	1.98345
0.573432	1.12894
0.385813	1.10495
0.538619	1.24655
0.583164	1.09451
0.331761	0.908532
0.556322	1.19513
0.757537	1.04173
0.839289	0.497184
0.324788	1.06416
0.569066	0.6839
0.531252	0.956638
0.573605	0.949475
0.672444	1.09327
0.53956	1.35904
0.57511	1.14568
0.597365	1.15788
0.553961	1.35111
	1.201
	1.13669
	1.11894
	1.12215
	1.16018
	1.01539
	1.24182
	1.29897
	1.00615
	1.43944
	1.34223
	1.09939
	1.22488
	0.964527
	1.12634
	1.04519
	1.33305
	1.16587
	1.29009
	1.03655
	0.869542
	1.17509
	1.09639
	1.14661
	0.943276
	1.05271
	0.970581
	1.16452
	1.03781
	1.03042
	0.936948
	1.10474
	1.02318
	0.952225
	1.09451
	0.808937
	1.03946
	1.02003
	0.978721
	0.788374
	0.895293
	0.933933
	1.18282
	0.83973
	1.04725
	0.882047
	0.80135
	1.12661
	1.26286
	1.16955
	1.02885
	1.18833
	0.946621
	1.08842
	1.0937
	1.0645
	1.22186
	1.1091
	0.769047
	0.950419
	1.12566
	1.14051
	1.20692
	0.966655
	1.21942
	1.196
	1.14791
	1.06666
	1.13506
	1.02609
	1.23361
	0.883092
	1.15886
	0.707383
	0.993693
	1.25445
	1.1419
	1.12977
	1.0192
	1.09569
	1.11326
	1.01463
	1.06437
	1.08467
	1.19321
	1.05741
	0.865115
	0.962335
	1.07178
	0.931327
	1.00414
	0.996381
	0.88667
	1.07573
	1.02608
	1.13444
	1.16793
	0.97257
	0.961665
	1.02027
	1.03719
	1.11904
	1.08246
	0.99539
	1.07972
	1.05936
	0.701387
	0.755543
	1.07025
	0.738961

## Sheet: Figure 2E
Fig. 2E. The number of EdU-positive cells per utricle increases with TRULI but the effect is blocked by verteporfin(VP) (p = 0.0309 by one-way ANOVA, control n = 2, TRULI n = 3, verteporfin plus TRULI n = 2).
DMSO	TRULI [ 10 uM]	TRULI [10 uM] + VP [5 uM]
6	169	65
36	245	10
	351

## Sheet: Figure 2G
Fig. 2G. Conditional deletion of Yap significantly decreases the number of Sox2 and EdU doubly positive supporting cells compared WT littermates (One-way ANOVA, p < 0.0001; n = 3 for wild-type control and Yap CKO at 7 d; n = 4 for TRULI treatment; n = 6 for Yap CKO at 10 d and TRULI).
DMSO; WT	TRULI; WT	TRULI; Yap CKO d7	TRULI; Yap CKO d14
3	762	545	230
7	916	476	83
10	618	637	333
	771	568	244
			278
			320

## Sheet: Figure 3E
Fig. 3E. An in vitro assay of Lats1 kinase activity shows that the IC50 for TRULI increases with the ATP concentration, from 0.2 nM at 10 M, to 4.3 nM at 50 M, and to 80 nM at 250 M, demonstrating that the compound is an ATP-competitive inhibitor.
TRULI log[M]	ATP 10 uM			ATP 50 uM			ATP 250 uM
-5	237.417	145.161	140.622	1079.2	303.556	114.267	1283.76	925.535	794.82
-5.60206	223.92	36.0395	358.599	164.596	284.875	300.858	1915.05	1493.95	1490.05
-6.20412	287.868	215.119	633.912	1215.46	413.893	835.58	2044.11	2344.33	3011.72
-6.80618	325.839	421.81	330.954	889.175	1272.28	1050.35	4260.25	4356.03	4441.31
-7.40824	618.041	714.824	464.155	2790.84	2374.68	2078.43	5663.1	7147.37	6212.39
-8.0103	2245.22	912.739	1327.94	4772.97	4002.73	4450.79	8531.21	8685.03	8583.87
-8.61236	2269.66	1345.28	1958.05	6837.5	5495.26	4612.06	9382.76	9237.18	9219.82
-9.21442	2469.67	1673.97	2403.54	7479.18	5780.45	5790.73	10382.1	9625.51	9178.56
-9.81648	3184.5	3658.92	3419.05	7983.59	7535.67	8255.88	10023.5	9239.51	8963.23
-10.4185	3701.78	4200.51	4617.33	9500.35	10126.4	9560.23	10383.5	9003.7	10283.6
-11.0206	4876.8	6431.69	5078.36	8639.84	8749.48	9189.32	9697.85	8811.44	8901.94
-11.6227	5205.35	6989.55	5936.08	9853.76	9170.22	9445.86	8745.44	10916.8	10093.9
-12.2247	6247.67	5694.3	5432.03	9209.79	9912.6	8910.84	10400.4	11221.5	10340
-12.8268	7398.98	6944.28	5663.94	9817.24	8951.22	9836.6	10502.2	9519.66	10461
-13.4288	6890.34	6769.23	5333.81	10258.2	9945.55	9204.47	9846.8	10738.9	10937.5
-14.0309	5727.5	5972.44	5789.33	10122	10660.3	8901.04	8989.79	9930.44	10077.6

## Sheet: Figure 3F
Fig. 3F. A kinase assay conducted with serum-starved HEK293A cells indicates an EC50 of 510 nM for TRULI. Starvation does not significantly deplete the total amount of Yap.
TRULI (M)	tYAP			pYAP
-4.69897	2777.69	2351.4	2394.73	543.617	506.817	650.205
-5.17609	2887.12	2415.58	2608.11	574.628	628.678	553.296
-5.65321	3108.95	2597.73	2251.7	714.439	552.741	638.998
-6.13033	2689.41	2481.99	2553.87	1384.97	1518.67	1562.54
-6.60746	2829.84	2423.69	2587.41	2139.31	2109.16	2313.19
-7.08458	2841.28	2576.87	2497.94	2565.8	2381.59	3043.93
-7.5617	2929.1	2539.26	2854.83	2556.5	2649.68	2560.78
-8.03882	3040.96	2528.55	2786.45	2645.94	2857.79	3226.73
-8.51594	3408.62	2474.28	2719.43	2839.88	2967.51	2771.73
-8.99306	3113.27	2598.63	2500	3015.04	2845.58	3015.04
-9.47018	2320.73	2439.69	2659.09	2182.54	3083.35	2986.72
-9.9473	2849.82	2588.92	2425.67	2754.41	3335.9	3152.12

## Sheet: Figure 4 A-H
Fig. 4. For source data on FPKM values see Supplementary Data 1

## Sheet: Figure 5 A,B
Fig. 5. For source data on FPKM values see Supplementary Data 2

## Sheet: Figere 5D
Figure 5. The total number of hair cells per utricle does not change after TRULI treatment.
DMSO; WT	TRULI; WT
1943	1898
1446	1627
1305	1640
1691	750
	1575

[truncated: 12 more sheets: Figure 6B, Figure 6D, Figure 6E, Figure 6F, Figure 6G, Figure 6K, S Figure 1a, S Figure 2b, S Figure 4A, S Figure 4B, S Figure 4C, S Figure 4D]
